# Supplementary material for: Surveillance of pfhrp2 and pfhrp3 gene deletions among symptomatic Plasmodium falciparum malaria patients in Central Vietnam
Source: Malar J. 2022 Dec 5;21:371. doi: 10.1186/s12936-022-04399-w (PMC9724378; doi:10.1186/s12936-022-04399-w)
Supplement: Supplementary file 2 — Additional file 2: Data S1. HRP2 exon 2 sequences. [file 12936_2022_4399_MOESM2_ESM.fas]

>E001
AHHAHHAADAHHAHHAADAHHAHHAADAHHAHHAADAHHAHHAADAHHAHHAADAHHAHH
AAYAHHAHHAADAHHAHHAADAHHAHHAADAHHAHHAADAHHAHHAADAHHAHHAADAHH
AHHAADAHHAAYAHHAHHASDAHHAADAHHAAYAHHAHHAADAHHAADAHHATDAHHATD
AHHAHHAADAHHAAAHHATDAHHATD
>E020
AHHAHHAADAHHAHHAADAHHAHHAADAHHAHHAADAHHAHHAADAHHAHHAADAHHAHH
AAYAHHAHHAADAHHAHHAADAHHAHHAADAHHAHHAADAHHAHHAADAHHAHHAADAHH
AHHAADAHHAAYAHHAHHASDAHHAADAHHAAYAHHAHHAADAHHAADAHHATDAHHATD
AHHAHHAADAHHAAAHHATDAHHATD
>E023
AHHAHHAADAHHAHHAADAHHAHHAADAHHAHHAADAHHAHHAADAHHAHHAADAHHAHH
AAYAHHAHHAADAHHAHHAADAHHAHHAADAHHAHHAADAHHAHHAADAHHAHHAADAHH
AHHAADAHHAAYAHHAHHASDAHHAADAHHAAYAHHAHHAADAHHAADAHHATDAHHATD
AHHAHHAADAHHAAAHHATDAHHATD
>E031
AHHAHHAADAHHAHHAADAHHAHHAADAHHAHHAADAHHAHHAADAHHAHHAADAHHAHH
AAYAHHAHHAADAHHAHHAADAHHAHHAADAHHAHHAADAHHAHHAADAHHAHHAADAHH
AHHAADAHHAAYAHHAHHASDAHHAADAHHAAYAHHAHHAADAHHAADAHHATDAHHATD
AHHAHHAADAHHAAAHHATDAHHATD
>E032
AHHAHHAADAHHAHHAADAHHAHHAADAHHAHHAADAHHAHHAADAHHAHHAADAHHAHH
AAYAHHAHHAADAHHAHHAADAHHAHHAADAHHAHHAADAHHAHHAADAHHAHHAADAHH
AHHAADAHHAAYAHHAHHASDAHHAADAHHAAYAHHAHHAADAHHAADAHHATDAHHATD
AHHAHHAADAHHAAAHHATDAHHATD
>E033
AHHAHHAADAHHAHHAADAHHAHHAADAHHAHHAADAHHAHHAADAHHAHHAADAHHAHH
AAYAHHAHHAADAHHAHHAADAHHAHHAADAHHAHHAADAHHAHHAADAHHAHHAADAHH
AHHAADAHHAAYAHHAHHASDAHHAADAHHAAYAHHAHHAADAHHAADAHHATDAHHATD
AHHAHHAADAHHAAAHHATDAHHATD
>E034
AHHAHHAADAHHAHHAADAHHAHHAADAHHAHHAADAHHAHHAADAHHAHHAADAHHAHH
AAYAHHAHHAADAHHAHHAADAHHAHHAADAHHAHHAADAHHAHHAADAHHAHHAADAHH
AHHAADAHHAAYAHHAHHASDAHHAADAHHAAYAHHAHHAADAHHAADAHHATDAHHATD
AHHAHHAADAHHAAAHHATDAHHATD
>E035
AHHAHHAADAHHAHHAADAHHAHHAADAHHAHHAADAHHAHHAADAHHAHHAADAHHAHH
AAYAHHAHHAADAHHAHHAADAHHAHHAADAHHAHHAADAHHAHHAADAHHAHHAADAHH
AHHAADAHHAAYAHHAHHASDAHHAADAHHAAYAHHAHHAADAHHAADAHHATDAHHATD
AHHAHHAADAHHAAAHHATDAHHATD
>E036
AHHAHHAADAHHAHHAADAHHAHHAADAHHAHHAADAHHAHHAADAHHAHHAADAHHAHH
AAYAHHAHHAADAHHAHHAADAHHAHHAADAHHAHHAADAHHAHHAADAHHAHHAADAHH
AHHAADAHHAAYAHHAHHASDAHHAADAHHAAYAHHAHHAADAHHAADAHHATDAHHATD
AHHAHHAADAHHAAAHHATDAHHATD
>E062
AHHAHHAADAHHAHHAADAHHAHHAADAHHAHHAADAHHAHHAADAHHAHHAADAHHAHH
AAYAHHAHHAADAHHAHHAADAHHAHHAADAHHAHHAADAHHAHHAADAHHAHHAADAHH
AHHAADAHHAAYAHHAHHASDAHHAADAHHAAYAHHAHHAADAHHAADAHHATDAHHATD
AHHAHHAADAHHAAAHHATDAHHATD
>E063
AHHAHHAADAHHAHHAADAHHAHHAADAHHAHHAADAHHAHHAADAHHAHHAADAHHAHH
AAYAHHAHHAADAHHAHHAADAHHAHHAADAHHAHHAADAHHAHHAADAHHAHHAADAHH
AHHAADAHHAAYAHHAHHASDAHHAADAHHAAYAHHAHHAADAHHAADAHHATDAHHATD
AHHAHHAADAHHAAAHHATDAHHATD
>E064
AHHAHHAADAHHAHHAADAHHAHHAADAHHAHHAADAHHAHHAADAHHAHHAADAHHAHH
AAYAHHAHHAADAHHAHHAADAHHAHHAADAHHAHHAADAHHAHHAADAHHAHHAADAHH
AHHAADAHHAAYAHHAHHASDAHHAADAHHAAYAHHAHHAADAHHAADAHHATDAHHATD
AHHAHHAADAHHAAAHHATDAHHATD
>E065
AHHAHHAADAHHAHHAADAHHAHHAADAHHAHHAADAHHAHHAADAHHAHHAADAHHAHH
AAYAHHAHHAADAHHAHHAADAHHAHHAADAHHAHHAADAHHAHHAADAHHAHHAADAHH
AHHAADAHHAAYAHHAHHASDAHHAADAHHAAYAHHAHHAADAHHAADAHHATDAHHATD
AHHAHHAADAHHAAAHHATDAHHATD
>E066
AHHAHHAADAHHAHHAADAHHAHHAADAHHAHHAADAHHAHHAADAHHAHHAADAHHAHH
AAYAHHAHHAADAHHAHHAADAHHAHHAADAHHAHHAADAHHAHHAADAHHAHHAADAHH
AHHAADAHHAAYAHHAHHASDAHHAADAHHAAYAHHAHHAADAHHAADAHHATDAHHATD
AHHAHHAADAHHAAAHHATDAHHATD
>E094
AHHAHHVADAHHAHHAADAHHAHHAADAHHAHHAAYAHHAHHAADAHHAHHAADAHHAHH
AADAHHAHHAADAHHAHHAADAHHAHHAADAHHAHHAAYAHHAHHASDAHHAADAHHAAY
AHHAHHAADAHHAADAHHATDAHHAADAHHAADAHHATDAHHAADAHHAADAHHATDAHH
AHHAADAHHATDAHHAHHAADAHHAHHAADAHHAAAHHATDAHHAAAHHATD
>E095
AHHAHHAADAHHAHHAADAHHAHHAADAHHAHHAADAHHAHHAADAHHAHHAADAHHAHH
AAYAHHAHHAADAHHAHHAADAHHAHHAADAHHAHHAADAHHAHHAADAHHAHHAADAHH
AHHAADAHHAAYAHHAHHASDAHHAADAHHAAYAHHAHHAADAHHAADAHHATDAHHATD
AHHAHHAADAHHAAAHHATDAHHATD
>E098
AHHAHHAADAHHAHHAADAHHAHHAADAHHAHHAADAHHAHHAADAHHAHHAADAHHAHH
AAYAHHAHHAADAHHAHHAADAHHAHHAADAHHAHHAADAHHAHHAADAHHAHHAADAHH
AHHAADAHHAAYAHHAHHASDAHHAADAHHAAYAHHAHHAADAHHAADAHHATDAHHATD
AHHAHHAADAHHAAAHHATDAHHATD
>I032
AHHAHHAADAHHAHHAADAHHAHHAADAHHAHHAADAHHAHHAADAHHAHHAADAHHAHH
AAYAHHAHHAADAHHAHHAADAHHAHHAADAHHAHHAADAHHAHHAADAHHAHHAADAHH
AHHAADAHHAAYAHHAHHASDAHHAADAHHAAYAHHAHHAADAHHAADAHHATDAHHATD
AHHAHHAADAHHAAAHHATDAHHATD
>I061
AHHAHHAADAHHAHHAADAHHAHHAADAHHAHHAADAHHAHHAADAHHAHHAADAHHAHH
AAYAHHAHHAADAHHAHHAADAHHAHHAADAHHAHHAADAHHAHHAADAHHAHHAADAHH
AHHAADAHHAAYAHHAHHASDAHHAADAHHAAYAHHAHHAADAHHAADAHHATDAHHATD
AHHAHHAADAHHAAAHHATDAHHATD
>K002
AHHAHHAADAHHAHHAADAHHAHHAADAHHAHHAADAHHAHHAADAHHAHHAADAHHAHH
AAYAHHAHHAADAHHAHHAADAHHAHHAADAHHAHHAADAHHAHHAADAHHAHHAADAHH
AHHAADAHHAAYAHHAHHASDAHHAADAHHAAYAHHAHHAADAHHAADAHHATDAHHATD
AHHAHHAADAHHAAAHHATDAHHATD
>K004
AHHAHHAADAHHAHHAADAHHAHHAADAHHAHHAADAHHAHHAADAHHAHHAADAHHAHH
AAYAHHAHHAADAHHAHHAADAHHAHHAADAHHAHHAADAHHAHHAADAHHAHHAADAHH
AHHAADAHHAAYAHHAHHASDAHHAADAHHAAYAHHAHHAADAHHAADAHHATDAHHATD
AHHAHHAADAHHAAAHHATDAHHATD
>K005
AHHAHHAADAHHAHHAADAHHAHHAADAHHAHHAADAHHAHHAADAHHAHHAADAHHAHH
AAYAHHAHHAADAHHAHHAADAHHAHHAADAHHAHHAADAHHAHHAADAHHAHHAADAHH
AHHAADAHHAAYAHHAHHASDAHHAADAHHAAYAHHAHHAADAHHAADAHHATDAHHATD
AHHAHHAADAHHAAAHHATDAHHATD
>K032
AHHAHHAADAHHAHHAADAHHAHHAADAHHAHHAADAHHAHHAADAHHAHHAADAHHAHH
AAYAHHAHHAADAHHAHHAADAHHAHHAADAHHAHHAADAHHAHHAADAHHAHHAADAHH
AHHAADAHHAAYAHHAHHASDAHHAADAHHAAYAHHAHHAADAHHAADAHHATDAHHATD
AHHAHHAADAHHAAAHHATDAHHATD
>K033
AHHAHHAADAHHAHHAADAHHAHHAADAHHAHHAADAHHAHHAADAHHAHHAADAHHAHH
AAYAHHAHHAADAHHAHHAADAHHAHHAADAHHAHHAADAHHAHHAADAHHAHHAADAHH
AHHAADAHHAAYAHHAHHASDAHHAADAHHAAYAHHAHHAADAHHAADAHHATDAHHATD
AHHAHHAADAHHAAAHHATDAHHATD
>K034
AHHAHHAADAHHAHHAADAHHAHHAADAHHAHHAADAHHAHHAADAHHAHHAADAHHAHH
AAYAHHAHHAADAHHAHHAADAHHAHHAADAHHAHHAADAHHAHHAADAHHAHHAADAHH
AHHAADAHHAAYAHHAHHASDAHHAADAHHAAYAHHAHHAADAHHAADAHHATDAHHATD
AHHAHHAADAHHAAAHHATDAHHATD
>K035
AHHAHHVADAHHAHHAADAHHAHHAADAHHAHHAAYAHHAHHAADAHHAHHAADAHHAHH
AADAHHAHHAADAHHAHHAADAHHAHHAADAHHAHHAAYAHHAHHASDAHHAADAHHAAY
AHHAHHAADAHHAADAHHATDAHHAADAHHAADAHHATDAHHAADAHHAADAHHATDAHH
AHHAADAHHATDAHHAHHAADAHHAHHAADAHHAAAHHATDAHHAAAHHATD
>K039
AHHAHHAADAHHAHHAADAHHAHHAADAHHAHHAADAHHAHHAADAHHAHHAADAHHAHH
AAYAHHAHHAADAHHAHHAADAHHAHHAADAHHAHHAADAHHAHHAADAHHAHHAADAHH
AHHAADAHHAAYAHHAHHASDAHHAADAHHAAYAHHAHHAADAHHAADAHHATDAHHATD
AHHAHHAADAHHAAAHHATDAHHATD
>K041
AHHAHHAADAHHAHHAADAHHAHHAADAHHAHHAADAHHAHHAADAHHAHHAADAHHAHH
AAYAHHAHHAADAHHAHHAADAHHAHHAADAHHAHHAADAHHAHHAADAHHAHHAADAHH
AHHAADAHHAAYAHHAHHASDAHHAADAHHAAYAHHAHHAADAHHAADAHHATDAHHATD
AHHAHHAADAHHAAAHHATDAHHATD
>K042
AHHAHHAADAHHAHHAADAHHAHHAADAHHAHHAADAHHAHHAADAHHAHHAADAHHAHH
AAYAHHAHHAADAHHAHHAADAHHAHHAADAHHAHHAADAHHAHHAADAHHAHHAADAHH
AHHAADAHHAAYAHHAHHASDAHHAADAHHAAYAHHAHHAADAHHAADAHHATDAHHATD
AHHAHHAADAHHAAAHHATDAHHATD
>K046
AHHAHHAADAHHAHHAADAHHAHHAADAHHAHHAADAHHAHHAADAHHAHHAADAHHAHH
AAYAHHAHHAADAHHAHHAADAHHAHHAADAHHAHHAADAHHAHHAADAHHAHHAADAHH
AHHAADAHHAAYAHHAHHASDAHHAADAHHAAYAHHAHHAADAHHAADAHHATDAHHATD
AHHAHHAADAHHAAAHHATDAHHATD
>K061
AHHAHHAADAHHAHHAADAHHAHHAADAHHAHHAADAHHAHHAADAHHAHHAADAHHAHH
AAYAHHAHHAADAHHAHHAADAHHAHHAADAHHAHHAADAHHAHHAADAHHAHHAADAHH
AHHAADAHHAAYAHHAHHASDAHHAADAHHAAYAHHAHHAADAHHAADAHHATDAHHATD
AHHAHHAADAHHAAAHHATDAHHATD
>K062
AHHAHHAADAHHAHHAADAHHAHHAADAHHAHHAADAHHAHHAADAHHAHHAADAHHAHH
AAYAHHAHHAADAHHAHHAADAHHAHHAADAHHAHHAADAHHAHHAADAHHAHHAADAHH
AHHAADAHHAAYAHHAHHASDAHHAADAHHAAYAHHAHHAADAHHAADAHHATDAHHATD
AHHAHHAADAHHAAAHHATDAHHATD
>K070
AHHAHHAADAHHAHHAADAHHAHHAADAHHAHHAADAHHAHHAADAHHAHHAADAHHAHH
AAYAHHAHHAADAHHAHHAADAHHAHHAADAHHAHHAADAHHAHHAADAHHAHHAADAHH
AHHAADAHHAAYAHHAHHASDAHHAADAHHAAYAHHAHHAADAHHAADAHHATDAHHATD
AHHAHHAADAHHAAAHHATDAHHATD
>K071
AHHAHHAADAHHAHHAADAHHAHHAADAHHAHHAADAHHAHHAADAHHAHHAADAHHAHH
AAYAHHAHHAADAHHAHHAADAHHAHHAADAHHAHHAADAHHAHHAADAHHAHHAADAHH
AHHAADAHHAAYAHHAHHASDAHHAADAHHAAYAHHAHHAADAHHAADAHHATDAHHATD
AHHAHHAADAHHAAAHHATDAHHATD
>K072
AHHAHHAADAHHAHHAADAHHAHHAADAHHAHHAADAHHAHHAADAHHAHHAADAHHAHH
AAYAHHAHHAADAHHAHHAADAHHAHHAADAHHAHHAADAHHAHHAADAHHAHHAADAHH
AHHAADAHHAAYAHHAHHASDAHHAADAHHAAYAHHAHHAADAHHAADAHHATDAHHATD
AHHAHHAADAHHAAAHHATDAHHATD
>K073
AHHAHHAADAHHAHHAADAHHAHHAADAHHAHHAADAHHAHHAADAHHAHHAADAHHAHH
AAYAHHAHHAADAHHAHHAADAHHAHHAADAHHAHHAADAHHAHHAADAHHAHHAADAHH
AHHAADAHHAAYAHHAHHASDAHHAADAHHAAYAHHAHHAADAHHAADAHHATDAHHATD
AHHAHHAADAHHAAAHHATDAHHATD
>K075
AHHAHHAADAHHAHHAADAHHAHHAADAHHAHHAADAHHAHHAADAHHAHHAADAHHAHH
AAYAHHAHHAADAHHAHHAADAHHAHHAADAHHAHHAADAHHAHHAADAHHAHHAADAHH
AHHAADAHHAAYAHHAHHASDAHHAADAHHAAYAHHAHHAADAHHAADAHHATDAHHATD
AHHAHHAADAHHAAAHHATDAHHATD
>K077
AHHAHHAADAHHAHHAADAHHAHHAADAHHAHHAADAHHAHHAADAHHAHHAADAHHAHH
AAYAHHAHHAADAHHAHHAADAHHAHHAADAHHAHHAADAHHAHHAADAHHAHHAADAHH
AHHAADAHHAAYAHHAHHASDAHHAADAHHAAYAHHAHHAADAHHAADAHHATDAHHATD
AHHAHHAADAHHAAAHHATDAHHATD
>K078
AHHAHHAADAHHAHHAADAHHAHHAADAHHAHHAADAHHAHHAADAHHAHHAADAHHAHH
AAYAHHAHHAADAHHAHHAADAHHAHHAADAHHAHHAADAHHAHHAADAHHAHHAADAHH
AHHAADAHHAAYAHHAHHASDAHHAADAHHAAYAHHAHHAADAHHAADAHHATDAHHATD
AHHAHHAADAHHAAAHHATDAHHATD
>K079
AHHAHHAADAHHAHHAADAHHAHHAADAHHAHHAADAHHAHHAADAHHAHHAADAHHAHH
AAYAHHAHHAADAHHAHHAADAHHAHHAADAHHAHHAADAHHAHHAADAHHAHHAADAHH
AHHAADAHHAAYAHHAHHASDAHHAADAHHAAYAHHAHHAADAHHAADAHHATDAHHATD
AHHAHHAADAHHAAAHHATDAHHATD
>K080
AHHAHHAADAHHAHHAADAHHAHHAADAHHAHHAADAHHAHHAADAHHAHHAADAHHAHH
AAYAHHAHHAADAHHAHHAADAHHAHHAADAHHAHHAADAHHAHHAADAHHAHHAADAHH
AHHAADAHHAAYAHHAHHASDAHHAADAHHAAYAHHAHHAADAHHAADAHHATDAHHATD
AHHAHHAADAHHAAAHHATDAHHATD
>K081
AHHAHHAADAHHAHHAADAHHAHHAADAHHAHHAADAHHAHHAADAHHAHHAADAHHAHH
AAYAHHAHHAADAHHAHHAADAHHAHHAADAHHAHHAADAHHAHHAADAHHAHHAADAHH
AHHAADAHHAAYAHHAHHASDAHHAADAHHAAYAHHAHHAADAHHAADAHHATDAHHATD
AHHAHHAADAHHAAAHHATDAHHATD
>K082
AHHAHHAADAHHAHHAADAHHAHHAADAHHAHHAADAHHAHHAADAHHAHHAADAHHAHH
AAYAHHAHHAADAHHAHHAADAHHAHHAADAHHAHHAADAHHAHHAADAHHAHHAADAHH
AHHAADAHHAAYAHHAHHASDAHHAADAHHAAYAHHAHHAADAHHAADAHHATDAHHATD
AHHAHHAADAHHAAAHHATDAHHATD
>k083
AHHAHHVADAHHAHHAADAHHAHHAADAHHAHHAAYAHHAHHAADAHHAHHAADAHHAHH
AADAHHAHHAADAHHAHHAADAHHAHHAADAHHAHHAAYAHHAHHASDAHHAADAHHAAY
AHHAHHAADAHHAADAHHATDAHHAADAHHAADAHHATDAHHAADAHHAADAHHATDAHH
AHHAADAHHATDAHHAHHAADAHHAHHAADAHHAAAHHATDAHHAAAHHATD
>K084
AHHAHHAADAHHAHHAADAHHAHHAADAHHAHHAADAHHAHHAADAHHAHHAADAHHAHH
AAYAHHAHHAADAHHAHHAADAHHAHHAADAHHAHHAADAHHAHHAADAHHAHHAADAHH
AHHAADAHHAAYAHHAHHASDAHHAADAHHAAYAHHAHHAADAHHAADAHHATDAHHATD
AHHAHHAADAHHAAAHHATDAHHATD
>K086
AHHAHHAADAHHAHHAADAHHAHHAADAHHAHHAADAHHAHHAADAHHAHHAADAHHAHH
AAYAHHAHHAADAHHAHHAADAHHAHHAADAHHAHHAADAHHAHHAADAHHAHHAADAHH
AHHAADAHHAAYAHHAHHASDAHHAADAHHAAYAHHAHHAADAHHAADAHHATDAHHATD
AHHAHHAADAHHAAAHHATDAHHATD
>K087
AHHAHHVADAHHAHHAADAHHAHHAADAHHAHHAAYAHHAHHAADAHHAHHAADAHHAHH
AADAHHAHHAADAHHAHHAADAHHAHHAADAHHAHHAAYAHHAHHASDAHHAADAHHAAY
AHHAHHAADAHHAADAHHATDAHHAADAHHAADAHHATDAHHAADAHHAADAHHATDAHH
AHHAADAHHATDAHHAHHAADAHHAHHAADAHHAAAHHATDAHHAAAHHATD
>K088
AHHAHHAADAHHAHHAADAHHAHHAADAHHAHHAADAHHAHHAADAHHAHHAADAHHAHH
AAYAHHAHHAADAHHAHHAADAHHAHHAADAHHAHHAADAHHAHHAADAHHAHHAADAHH
AHHAADAHHAAYAHHAHHASDAHHAADAHHAAYAHHAHHAADAHHAADAHHATDAHHATD
AHHAHHAADAHHAAAHHATDAHHATD
>K089
AHHAHHAADAHHAHHAADAHHAHHAADAHHAHHAADAHHAHHAADAHHAHHAADAHHAHH
AAYAHHAHHAADAHHAHHAADAHHAHHAADAHHAHHAADAHHAHHAADAHHAHHAADAHH
AHHAADAHHAAYAHHAHHASDAHHAADAHHAAYAHHAHHAADAHHAADAHHATDAHHATD
AHHAHHAADAHHAAAHHATDAHHATD
>K090
AHHAHHAADAHHAHHAADAHHAHHAADAHHAHHAADAHHAHHAADAHHAHHAADAHHAHH
AAYAHHAHHAADAHHAHHAADAHHAHHAADAHHAHHAADAHHAHHAADAHHAHHAADAHH
AHHAADAHHAAYAHHAHHASDAHHAADAHHAAYAHHAHHAADAHHAADAHHATDAHHATD
AHHAHHAADAHHAAAHHATDAHHATD
>K091
AHHAHHAADAHHAHHAADAHHAHHAADAHHAHHAADAHHAHHAADAHHAHHAADAHHAHH
AAYAHHAHHAADAHHAHHAADAHHAHHAADAHHAHHAADAHHAHHAADAHHAHHAADAHH
AHHAADAHHAAYAHHAHHASDAHHAADAHHAAYAHHAHHAADAHHAADAHHATDAHHATD
AHHAHHAADAHHAAAHHATDAHHATD
>K092
AHHAHHAADAHHAHHAADAHHAHHAADAHHAHHAADAHHAHHAADAHHAHHAADAHHAHH
AAYAHHAHHAADAHHAHHAADAHHAHHAADAHHAHHAADAHHAHHAADAHHAHHAADAHH
AHHAADAHHAAYAHHAHHASDAHHAADAHHAAYAHHAHHAADAHHAADAHHATDAHHATD
AHHAHHAADAHHAAAHHATDAHHATD
>K093
AHHAHHAADAHHAHHAADAHHAHHAADAHHAHHAADAHHAHHAADAHHAHHAADAHHAHH
AAYAHHAHHAADAHHAHHAADAHHAHHAADAHHAHHAADAHHAHHAADAHHAHHAADAHH
AHHAADAHHAAYAHHAHHASDAHHAADAHHAAYAHHAHHAADAHHAADAHHATDAHHATD
AHHAHHAADAHHAAAHHATDAHHATD
>K094
AHHAHHAADAHHAHHAADAHHAHHAADAHHAHHAADAHHAHHAADAHHAHHAADAHHAHH
AAYAHHAHHAADAHHAHHAADAHHAHHAADAHHAHHAADAHHAHHAADAHHAHHAADAHH
AHHAADAHHAAYAHHAHHASDAHHAADAHHAAYAHHAHHAADAHHAADAHHATDAHHATD
AHHAHHAADAHHAAAHHATDAHHATD
>K096
AHHAHHAADAHHAHHAADAHHAHHAADAHHAHHAADAHHAHHAADAHHAHHAADAHHAHH
AAYAHHAHHAADAHHAHHAADAHHAHHAADAHHAHHAADAHHAHHAADAHHAHHAADAHH
AHHAADAHHAAYAHHAHHASDAHHAADAHHAAYAHHAHHAADAHHAADAHHATDAHHATD
AHHAHHAADAHHAAAHHATDAHHATD
>K097
AHHAHHAADAHHAHHAADAHHAHHAADAHHAHHAADAHHAHHAADAHHAHHAADAHHAHH
AAYAHHAHHAADAHHAHHAADAHHAHHAADAHHAHHAADAHHAHHAADAHHAHHAADAHH
AHHAADAHHAAYAHHAHHASDAHHAADAHHAAYAHHAHHAADAHHAADAHHATDAHHATD
AHHAHHAADAHHAAAHHATDAHHATD
>K098
AHHAHHAADAHHAHHAADAHHAHHAADAHHAHHAADAHHAHHAADAHHAHHAADAHHAHH
AAYAHHAHHAADAHHAHHAADAHHAHHAADAHHAHHAADAHHAHHAADAHHAHHAADAHH
AHHAADAHHAAYAHHAHHASDAHHAADAHHAAYAHHAHHAADAHHAADAHHATDAHHATD
AHHAHHAADAHHAAAHHATDAHHATD
>K100
AHHAHHAADAHHAHHAADAHHAHHAADAHHAHHAADAHHAHHAADAHHAHHAADAHHAHH
AAYAHHAHHAADAHHAHHAADAHHAHHAADAHHAHHAADAHHAHHAADAHHAHHAADAHH
AHHAADAHHAAYAHHAHHASDAHHAADAHHAAYAHHAHHAADAHHAADAHHATDAHHATD
AHHAHHAADAHHAAAHHATDAHHATD
>K101
AHHAHHAADAHHAHHAADAHHAHHAADAHHAHHAADAHHAHHAADAHHAHHAADAHHAHH
AAYAHHAHHAADAHHAHHAADAHHAHHAADAHHAHHAADAHHAHHAADAHHAHHAADAHH
AHHAADAHHAAYAHHAHHASDAHHAADAHHAAYAHHAHHAADAHHAADAHHATDAHHATD
AHHAHHAADAHHAAAHHATDAHHATD
>K102
AHHAHHAADAHHAHHAADAHHAHHAADAHHAHHAADAHHAHHAADAHHAHHAADAHHAHH
AAYAHHAHHAADAHHAHHAADAHHAHHAADAHHAHHAADAHHAHHAADAHHAHHAADAHH
AHHAADAHHAAYAHHAHHASDAHHAADAHHAAYAHHAHHAADAHHAADAHHATDAHHATD
AHHAHHAADAHHAAAHHATDAHHATD
>K103
AHHAHHAADAHHAHHAADAHHAHHAADAHHAHHAADAHHAHHAADAHHAHHAADAHHAHH
AAYAHHAHHAADAHHAHHAADAHHAHHAADAHHAHHAADAHHAHHAADAHHAHHAADAHH
AHHAADAHHAAYAHHAHHASDAHHAADAHHAAYAHHAHHAADAHHAADAHHATDAHHATD
AHHAHHAADAHHAAAHHATDAHHATD
>K104
AHHAHHAADAHHAHHAADAHHAHHAADAHHAHHAADAHHAHHAADAHHAHHAADAHHAHH
AAYAHHAHHAADAHHAHHAADAHHAHHAADAHHAHHAADAHHAHHAADAHHAHHAADAHH
AHHAADAHHAAYAHHAHHASDAHHAADAHHAAYAHHAHHAADAHHAADAHHATDAHHATD
AHHAHHAADAHHAAAHHATDAHHATD
>K105
AHHAHHAADAHHAHHAADAHHAHHAADAHHAHHAADAHHAHHAADAHHAHHAADAHHAHH
AAYAHHAHHAADAHHAHHAADAHHAHHAADAHHAHHAADAHHAHHAADAHHAHHAADAHH
AHHAADAHHAAYAHHAHHASDAHHAADAHHAAYAHHAHHAADAHHAADAHHATDAHHATD
AHHAHHAADAHHAAAHHATDAHHATD
>K106
AHHAHHAADAHHAHHAADAHHAHHAADAHHAHHAADAHHAHHAADAHHAHHAADAHHAHH
AAYAHHAHHAADAHHAHHAADAHHAHHAADAHHAHHAADAHHAHHAADAHHAHHAADAHH
AHHAADAHHAAYAHHAHHASDAHHAADAHHAAYAHHAHHAADAHHAADAHHATDAHHATD
AHHAHHAADAHHAAAHHATDAHHATD
>k108
AHHAHHAADAHHAHHAADAHHAHHAADAHHAHHAADAHHAHHAADAHHAHHAADAHHAHH
AAYAHHAHHAADAHHAHHAADAHHAHHAADAHHAHHAADAHHAHHAADAHHAHHAADAHH
AHHAADAHHAAYAHHAHHASDAHHAADAHHAAYAHHAHHAADAHHAADAHHATDAHHATD
AHHAHHAADAHHAAAHHATDAHHATD
>K109
AHHAHHAADAHHAHHAADAHHAHHAADAHHAHHAADAHHAHHAADAHHAHHAADAHHAHH
AAYAHHAHHAADAHHAHHAADAHHAHHAADAHHAHHAADAHHAHHAADAHHAHHAADAHH
AHHAADAHHAAYAHHAHHASDAHHAADAHHAAYAHHAHHAADAHHAADAHHATDAHHATD
AHHAHHAADAHHAAAHHATDAHHATD
>K110
AHHAHHAADAHHAHHAADAHHAHHAADAHHAHHAADAHHAHHAADAHHAHHAADAHHAHH
AAYAHHAHHAADAHHAHHAADAHHAHHAADAHHAHHAADAHHAHHAADAHHAHHAADAHH
AHHAADAHHAAYAHHAHHASDAHHAADAHHAAYAHHAHHAADAHHAADAHHATDAHHATD
AHHAHHAADAHHAAAHHATDAHHATD
>k111
AHHAHHAADAHHAHHAADAHHAHHAADAHHAHHAADAHHAHHAADAHHAHHAADAHHAHH
AAYAHHAHHAADAHHAHHAADAHHAHHAADAHHAHHAADAHHAHHAADAHHAHHAADAHH
AHHAADAHHAAYAHHAHHASDAHHAADAHHAAYAHHAHHAADAHHAADAHHATDAHHATD
AHHAHHAADAHHAAAHHATDAHHATD
>k112
AHHAHHAADAHHAHHAADAHHAHHAADAHHAHHAADAHHAHHAADAHHAHHAADAHHAHH
AAYAHHAHHAADAHHAHHAADAHHAHHAADAHHAHHAADAHHAHHAADAHHAHHAADAHH
AHHAADAHHAAYAHHAHHASDAHHAADAHHAAYAHHAHHAADAHHAADAHHATDAHHATD
AHHAHHAADAHHAAAHHATDAHHATD
>K113
AHHAHHAADAHHAHHAADAHHAHHAADAHHAHHAADAHHAHHAADAHHAHHAADAHHAHH
AAYAHHAHHAADAHHAHHAADAHHAHHAADAHHAHHAADAHHAHHAADAHHAHHAADAHH
AHHAADAHHAAYAHHAHHASDAHHAADAHHAAYAHHAHHAADAHHAADAHHATDAHHATD
AHHAHHAADAHHAAAHHATDAHHATD
>K114
AHHAHHAADAHHAHHAADAHHAHHAADAHHAHHAADAHHAHHAADAHHAHHAADAHHAHH
AAYAHHAHHAADAHHAHHAADAHHAHHAADAHHAHHAADAHHAHHAADAHHAHHAADAHH
AHHAADAHHAAYAHHAHHASDAHHAADAHHAAYAHHAHHAADAHHAADAHHATDAHHATD
AHHAHHAADAHHAAAHHATDAHHATD
>K115
AHHAHHAADAHHAHHAADAHHAHHAADAHHAHHAADAHHAHHAADAHHAHHAADAHHAHH
AAYAHHAHHAADAHHAHHAADAHHAHHAADAHHAHHAADAHHAHHAADAHHAHHAADAHH
AHHAADAHHAAYAHHAHHASDAHHAADAHHAAYAHHAHHAADAHHAADAHHATDAHHATD
AHHAHHAADAHHAAAHHATDAHHATD
>k116
AHHAHHAADAHHAHHAADAHHAHHAADAHHAHHAADAHHAHHAADAHHAHHAADAHHAHH
AAYAHHAHHAADAHHAHHAADAHHAHHAADAHHAHHAADAHHAHHAADAHHAHHAADAHH
AHHAADAHHAAYAHHAHHASDAHHAADAHHAAYAHHAHHAADAHHAADAHHATDAHHATD
AHHAHHAADAHHAAAHHATDAHHATD
>k117
AHHAHHAADAHHAHHAADAHHAHHAADAHHAHHAADAHHAHHAADAHHAHHAADAHHAHH
AAYAHHAHHAADAHHAHHAADAHHAHHAADAHHAHHAADAHHAHHAADAHHAHHAADAHH
AHHAADAHHAAYAHHAHHASDAHHAADAHHAAYAHHAHHAADAHHAADAHHATDAHHATD
AHHAHHAADAHHAAAHHATDAHHATD
>K118
AHHAHHAADAHHAHHAADAHHAHHAADAHHAHHAADAHHAHHAADAHHAHHAADAHHAHH
AAYAHHAHHAADAHHAHHAADAHHAHHAADAHHAHHAADAHHAHHAADAHHAHHAADAHH
AHHAADAHHAAYAHHAHHASDAHHAADAHHAAYAHHAHHAADAHHAADAHHATDAHHATD
AHHAHHAADAHHAAAHHATDAHHATD
>K119
AHHAHHAADAHHAHHAADAHHAHHAADAHHAHHAADAHHAHHAADAHHAHHAADAHHAHH
AAYAHHAHHAADAHHAHHAADAHHAHHAADAHHAHHAADAHHAHHAADAHHAHHAADAHH
AHHAADAHHAAYAHHAHHASDAHHAADAHHAAYAHHAHHAADAHHAADAHHATDAHHATD
AHHAHHAADAHHAAAHHATDAHHATD
>k120
AHHAHHAADAHHAHHAADAHHAHHAADAHHAHHAADAHHAHHAADAHHAHHAADAHHAHH
AAYAHHAHHAADAHHAHHAADAHHAHHAADAHHAHHAADAHHAHHAADAHHAHHAADAHH
AHHAADAHHAAYAHHAHHASDAHHAADAHHAAYAHHAHHAADAHHAADAHHATDAHHATD
AHHAHHAADAHHAAAHHATDAHHATD
>K121
AHHAHHAADAHHAHHAADAHHAHHAADAHHAHHAADAHHAHHAADAHHAHHAADAHHAHH
AAYAHHAHHAADAHHAHHAADAHHAHHAADAHHAHHAADAHHAHHAADAHHAHHAADAHH
AHHAADAHHAAYAHHAHHASDAHHAADAHHAAYAHHAHHAADAHHAADAHHATDAHHATD
AHHAHHAADAHHAAAHHATDAHHATD
>k122
AHHAHHAADAHHAHHAADAHHAHHAADAHHAHHAADAHHAHHAADAHHAHHAADAHHAHH
AAYAHHAHHAADAHHAHHAADAHHAHHAADAHHAHHAADAHHAHHAADAHHAHHAADAHH
AHHAADAHHAAYAHHAHHASDAHHAADAHHAAYAHHAHHAADAHHAADAHHATDAHHATD
AHHAHHAADAHHAAAHHATDAHHATD
>K123
AHHAHHAADAHHAHHAADAHHAHHAADAHHAHHAADAHHAHHAADAHHAHHAADAHHAHH
AAYAHHAHHAADAHHAHHAADAHHAHHAADAHHAHHAADAHHAHHAADAHHAHHAADAHH
AHHAADAHHAAYAHHAHHASDAHHAADAHHAAYAHHAHHAADAHHAADAHHATDAHHATD
AHHAHHAADAHHAAAHHATDAHHATD
>k124
AHHAHHVADAHHAHHAADAHHAHHAADAHHAHHAAYAHHAHHAADAHHAHHAADAHHAHH
AADAHHAHHAADAHHAHHAADAHHAHHAADAHHAHHAAYAHHAHHASDAHHAADAHHAAY
AHHAHHAADAHHAADAHHATDAHHAADAHHAADAHHATDAHHAADAHHAADAHHATDAHH
AHHAADAHHATDAHHAHHAADAHHAHHAADAHHAAAHHATDAHHAAAHHATD
>k125
AHHAHHAADAHHAHHAADAHHAHHAADAHHAHHAADAHHAHHAADAHHAHHAADAHHAHH
AAYAHHAHHAADAHHAHHAADAHHAHHAADAHHAHHAADAHHAHHAADAHHAHHAADAHH
AHHAADAHHAAYAHHAHHASDAHHAADAHHAAYAHHAHHAADAHHAADAHHATDAHHATD
AHHAHHAADAHHAAAHHATDAHHATD
>k126
AHHAHHAADAHHAHHAADAHHAHHAADAHHAHHAADAHHAHHAADAHHAHHAADAHHAHH
AAYAHHAHHAADAHHAHHAADAHHAHHAADAHHAHHAADAHHAHHAADAHHAHHAADAHH
AHHAADAHHAAYAHHAHHASDAHHAADAHHAAYAHHAHHAADAHHAADAHHATDAHHATD
AHHAHHAADAHHAAAHHATDAHHATD
>K127
AHHAHHAADAHHAHHAADAHHAHHAADAHHAHHAADAHHAHHAADAHHAHHAADAHHAHH
AAYAHHAHHAADAHHAHHAADAHHAHHAADAHHAHHAADAHHAHHAADAHHAHHAADAHH
AHHAADAHHAAYAHHAHHASDAHHAADAHHAAYAHHAHHAADAHHAADAHHATDAHHATD
AHHAHHAADAHHAAAHHATDAHHATD
>K128
AHHAHHVADAHHAHHAADAHHAHHAADAHHAHHAAYAHHAHHAADAHHAHHAADAHHAHH
AADAHHAHHAADAHHAHHAADAHHAHHAADAHHAHHAAYAHHAHHASDAHHAADAHHAAY
AHHAHHAADAHHAADAHHATDAHHAADAHHAADAHHATDAHHAADAHHAADAHHATDAHH
AHHAADAHHATDAHHAHHAADAHHAHHAADAHHAAAHHATDAHHAAAHHATD
>k129
AHHAHHAADAHHAHHAADAHHAHHAADAHHAHHAADAHHAHHAADAHHAHHAADAHHAHH
AAYAHHAHHAADAHHAHHAADAHHAHHAADAHHAHHAADAHHAHHAADAHHAHHAADAHH
AHHAADAHHAAYAHHAHHASDAHHAADAHHAAYAHHAHHAADAHHAADAHHATDAHHATD
AHHAHHAADAHHAAAHHATDAHHATD
>k130
AHHAHHAADAHHAHHAADAHHAHHAADAHHAHHAADAHHAHHAADAHHAHHAADAHHAHH
AAYAHHAHHAADAHHAHHAADAHHAHHAADAHHAHHAADAHHAHHAADAHHAHHAADAHH
AHHAADAHHAAYAHHAHHASDAHHAADAHHAAYAHHAHHAADAHHAADAHHATDAHHATD
AHHAHHAADAHHAAAHHATDAHHATD
>K135
AHHAHHVADAHHAHHAADAHHAHHAADAHHAHHAAYAHHAHHAADAHHAHHAADAHHAHH
AADAHHAHHAADAHHAHHAADAHHAHHAADAHHAHHAAYAHHAHHASDAHHAADAHHAAY
AHHAHHAADAHHAADAHHATDAHHAADAHHAADAHHATDAHHAADAHHAADAHHATDAHH
AHHAADAHHATDAHHAHHAADAHHAHHAADAHHAAAHHATDAHHAAAHHATD
>K136
AHHAHHAADAHHAHHAADAHHAHHAADAHHAHHAADAHHAHHAADAHHAHHAADAHHAHH
AAYAHHAHHAADAHHAHHAADAHHAHHAADAHHAHHAADAHHAHHAADAHHAHHAADAHH
AHHAADAHHAAYAHHAHHASDAHHAADAHHAAYAHHAHHAADAHHAADAHHATDAHHATD
AHHAHHAADAHHAAAHHATDAHHATD
>K137
AHHAHHAADAHHAHHAADAHHAHHAADAHHAHHAADAHHAHHAADAHHAHHAADAHHAHH
AAYAHHAHHAADAHHAHHAADAHHAHHAADAHHAHHAADAHHAHHAADAHHAHHAADAHH
AHHAADAHHAAYAHHAHHASDAHHAADAHHAAYAHHAHHAADAHHAADAHHATDAHHATD
AHHAHHAADAHHAAAHHATDAHHATD
>k139
AHHAHHAADAHHAHHAADAHHAHHAADAHHAHHAADAHHAHHAADAHHAHHAADAHHAHH
AAYAHHAHHAADAHHAHHAADAHHAHHAADAHHAHHAADAHHAHHAADAHHAHHAADAHH
AHHAADAHHAAYAHHAHHASDAHHAADAHHAAYAHHAHHAADAHHAADAHHATDAHHATD
AHHAHHAADAHHAAAHHATDAHHATD
>k140
AHHAHHAADAHHAHHAADAHHAHHAADAHHAHHAADAHHAHHAADAHHAHHAADAHHAHH
AAYAHHAHHAADAHHAHHAADAHHAHHAADAHHAHHAADAHHAHHAADAHHAHHAADAHH
AHHAADAHHAAYAHHAHHASDAHHAADAHHAAYAHHAHHAADAHHAADAHHATDAHHATD
AHHAHHAADAHHAAAHHATDAHHATD
>K141
AHHAHHAADAHHAHHAADAHHAHHAADAHHAHHAADAHHAHHAADAHHAHHAADAHHAHH
AAYAHHAHHAADAHHAHHAADAHHAHHAADAHHAHHAADAHHAHHAADAHHAHHAADAHH
AHHAADAHHAAYAHHAHHASDAHHAADAHHAAYAHHAHHAADAHHAADAHHATDAHHATD
AHHAHHAADAHHAAAHHATDAHHATD
>K142
AHHAHHAADAHHAHHAADAHHAHHAADAHHAHHAADAHHAHHAADAHHAHHAADAHHAHH
AAYAHHAHHAADAHHAHHAADAHHAHHAADAHHAHHAADAHHAHHAADAHHAHHAADAHH
AHHAADAHHAAYAHHAHHASDAHHAADAHHAAYAHHAHHAADAHHAADAHHATDAHHATD
AHHAHHAADAHHAAAHHATDAHHATD
>K143
AHHAHHAADAHHAHHAADAHHAHHAADAHHAHHAADAHHAHHAADAHHAHHAADAHHAHH
AAYAHHAHHAADAHHAHHAADAHHAHHAADAHHAHHAADAHHAHHAADAHHAHHAADAHH
AHHAADAHHAAYAHHAHHASDAHHAADAHHAAYAHHAHHAADAHHAADAHHATDAHHATD
AHHAHHAADAHHAAAHHATDAHHATD
>k145
AHHAHHVADAHHAHHAADAHHAHHAADAHHAHHAAYAHHAHHAADAHHAHHAADAHHAHH
AADAHHAHHAADAHHAHHAADAHHAHHAADAHHAHHAAYAHHAHHASDAHHAADAHHAAY
AHHAHHAADAHHAADAHHATDAHHAADAHHAADAHHATDAHHAADAHHAADAHHATDAHH
AHHAADAHHATDAHHAHHAADAHHAHHAADAHHAAAHHATDAHHAAAHHATD
>K146
AHHAHHVADAHHAHHAADAHHAHHAADAHHAHHAAYAHHAHHAADAHHAHHAADAHHAHH
AADAHHAHHAADAHHAHHAADAHHAHHAADAHHAHHAAYAHHAHHASDAHHAADAHHAAY
AHHAHHAADAHHAADAHHATDAHHAADAHHAADAHHATDAHHAADAHHAADAHHATDAHH
AHHAADAHHATDAHHAHHAADAHHAHHAADAHHAAAHHATDAHHAAAHHATD
>K149
AHHAHHAADAHHAHHAADAHHAHHAADAHHAHHAADAHHAHHAADAHHAHHAADAHHAHH
AAYAHHAHHAADAHHAHHAADAHHAHHAADAHHAHHAADAHHAHHAADAHHAHHAADAHH
AHHAADAHHAAYAHHAHHASDAHHAADAHHAAYAHHAHHAADAHHAADAHHATDAHHATD
AHHAHHAADAHHAAAHHATDAHHATD
>K150
AHHAHHAADAHHAHHAADAHHAHHAADAHHAHHAADAHHAHHAADAHHAHHAADAHHAHH
AAYAHHAHHAADAHHAHHAADAHHAHHAADAHHAHHAADAHHAHHAADAHHAHHAADAHH
AHHAADAHHAAYAHHAHHASDAHHAADAHHAAYAHHAHHAADAHHAADAHHATDAHHATD
AHHAHHAADAHHAAAHHATDAHHATD
>K151
AHHAHHAADAHHAHHAADAHHAHHAADAHHAHHAADAHHAHHAADAHHAHHAADAHHAHH
AAYAHHAHHAADAHHAHHAADAHHAHHAADAHHAHHAADAHHAHHAADAHHAHHAADAHH
AHHAADAHHAAYAHHAHHASDAHHAADAHHAAYAHHAHHAADAHHAADAHHATDAHHATD
AHHAHHAADAHHAAAHHATDAHHATD
>K153
AHHAHHAADAHHAHHAADAHHAHHAADAHHAHHAADAHHAHHAADAHHAHHAADAHHAHH
AAYAHHAHHAADAHHAHHAADAHHAHHAADAHHAHHAADAHHAHHAADAHHAHHAADAHH
AHHAADAHHAAYAHHAHHASDAHHAADAHHAAYAHHAHHAADAHHAADAHHATDAHHATD
AHHAHHAADAHHAAAHHATDAHHATD
>K154
AHHAHHAADAHHAHHAADAHHAHHAADAHHAHHAADAHHAHHAADAHHAHHAADAHHAHH
AAYAHHAHHAADAHHAHHAADAHHAHHAADAHHAHHAADAHHAHHAADAHHAHHAADAHH
AHHAADAHHAAYAHHAHHASDAHHAADAHHAAYAHHAHHAADAHHAADAHHATDAHHATD
AHHAHHAADAHHAAAHHATDAHHATD
>K155
AHHAHHAADAHHAHHAADAHHAHHAADAHHAHHAADAHHAHHAADAHHAHHAADAHHAHH
AAYAHHAHHAADAHHAHHAADAHHAHHAADAHHAHHAADAHHAHHAADAHHAHHAADAHH
AHHAADAHHAAYAHHAHHASDAHHAADAHHAAYAHHAHHAADAHHAADAHHATDAHHATD
AHHAHHAADAHHAAAHHATDAHHATD
>K156
AHHAHHAADAHHAHHAADAHHAHHAADAHHAHHAADAHHAHHAADAHHAHHAADAHHAHH
AAYAHHAHHAADAHHAHHAADAHHAHHAADAHHAHHAADAHHAHHAADAHHAHHAADAHH
AHHAADAHHAAYAHHAHHASDAHHAADAHHAAYAHHAHHAADAHHAADAHHATDAHHATD
AHHAHHAADAHHAAAHHATDAHHATD
>K157
AHHAHHVADAHHAHHAADAHHAHHAADAHHAHHAAYAHHAHHAADAHHAHHAADAHHAHH
AADAHHAHHAADAHHAHHAADAHHAHHAADAHHAHHAAYAHHAHHASDAHHAADAHHAAY
AHHAHHAADAHHAADAHHATDAHHAADAHHAADAHHATDAHHAADAHHAADAHHATDAHH
AHHAADAHHATDAHHAHHAADAHHAHHAADAHHAAAHHATDAHHAAAHHATD
>K158
AHHAHHAADAHHAHHAADAHHAHHAADAHHAHHAADAHHAHHAADAHHAHHAADAHHAHH
AAYAHHAHHAADAHHAHHAADAHHAHHAADAHHAHHAADAHHAHHAADAHHAHHAADAHH
AHHAADAHHAAYAHHAHHASDAHHAADAHHAAYAHHAHHAADAHHAADAHHATDAHHATD
AHHAHHAADAHHAAAHHATDAHHATD
>K159
AHHAHHAADAHHAHHAADAHHAHHAADAHHAHHAADAHHAHHAADAHHAHHAADAHHAHH
AAYAHHAHHAADAHHAHHAADAHHAHHAADAHHAHHAADAHHAHHAADAHHAHHAADAHH
AHHAADAHHAAYAHHAHHASDAHHAADAHHAAYAHHAHHAADAHHAADAHHATDAHHATD
AHHAHHAADAHHAAAHHATDAHHATD
>K160
AHHAHHVADAHHAHHAADAHHAHHAADAHHAHHAAYAHHAHHAADAHHAHHAADAHHAHH
AADAHHAHHAADAHHAHHAADAHHAHHAADAHHAHHAAYAHHAHHASDAHHAADAHHAAY
AHHAHHAADAHHAADAHHATDAHHAADAHHAADAHHATDAHHAADAHHAADAHHATDAHH
AHHAADAHHATDAHHAHHAADAHHAHHAADAHHAAAHHATDAHHAAAHHATD
>K161
AHHAHHVADAHHAHHAADAHHAHHAADAHHAHHAAYAHHAHHAADAHHAHHAADAHHAHH
AADAHHAHHAADAHHAHHAADAHHAHHAADAHHAHHAAYAHHAHHASDAHHAADAHHAAY
AHHAHHAADAHHAADAHHATDAHHAADAHHAADAHHATDAHHAADAHHAADAHHATDAHH
AHHAADAHHATDAHHAHHAADAHHAHHAADAHHAAAHHATDAHHAAAHHATD
>K162
AHHAHHAADAHHAHHAADAHHAHHAADAHHAHHAADAHHAHHAADAHHAHHAADAHHAHH
AAYAHHAHHAADAHHAHHAADAHHAHHAADAHHAHHAADAHHAHHAADAHHAHHAADAHH
AHHAADAHHAAYAHHAHHASDAHHAADAHHAAYAHHAHHAADAHHAADAHHATDAHHATD
AHHAHHAADAHHAAAHHATDAHHATD
>K163
AHHAHHVADAHHAHHAADAHHAHHAADAHHAHHAAYAHHAHHAADAHHAHHAADAHHAHH
AADAHHAHHAADAHHAHHAADAHHAHHAADAHHAHHAAYAHHAHHASDAHHAADAHHAAY
AHHAHHAADAHHAADAHHATDAHHAADAHHAADAHHATDAHHAADAHHAADAHHATDAHH
AHHAADAHHATDAHHAHHAADAHHAHHAADAHHAAAHHATDAHHAAAHHATD
>k164
AHHAHHAADAHHAHHAADAHHAHHAADAHHAHHAADAHHAHHAADAHHAHHAADAHHAHH
AAYAHHAHHAADAHHAHHAADAHHAHHAADAHHAHHAADAHHAHHAADAHHAHHAADAHH
AHHAADAHHAAYAHHAHHASDAHHAADAHHAAYAHHAHHAADAHHAADAHHATDAHHATD
AHHAHHAADAHHAAAHHATDAHHATD
>k165
AHHAHHAADAHHAHHAADAHHAHHAADAHHAHHAADAHHAHHAADAHHAHHAADAHHAHH
AAYAHHAHHAADAHHAHHAADAHHAHHAADAHHAHHAADAHHAHHAADAHHAHHAADAHH
AHHAADAHHAAYAHHAHHASDAHHAADAHHAAYAHHAHHAADAHHAADAHHATDAHHATD
AHHAHHAADAHHAAAHHATDAHHATD
>k166
AHHAHHAADAHHAHHAADAHHAHHAADAHHAHHAADAHHAHHAADAHHAHHAADAHHAHH
AAYAHHAHHAADAHHAHHAADAHHAHHAADAHHAHHAADAHHAHHAADAHHAHHAADAHH
AHHAADAHHAAYAHHAHHASDAHHAADAHHAAYAHHAHHAADAHHAADAHHATDAHHATD
AHHAHHAADAHHAAAHHATDAHHATD
>K167
AHHAHHAADAHHAHHAADAHHAHHAADAHHAHHAADAHHAHHAADAHHAHHAADAHHAHH
AAYAHHAHHAADAHHAHHAADAHHAHHAADAHHAHHAADAHHAHHAADAHHAHHAADAHH
AHHAADAHHAAYAHHAHHASDAHHAADAHHAAYAHHAHHAADAHHAADAHHATDAHHATD
AHHAHHAADAHHAAAHHATDAHHATD
>k168
AHHAHHAADAHHAHHAADAHHAHHAADAHHAHHAADAHHAHHAADAHHAHHAADAHHAHH
AAYAHHAHHAADAHHAHHAADAHHAHHAADAHHAHHAADAHHAHHAADAHHAHHAADAHH
AHHAADAHHAAYAHHAHHASDAHHAADAHHAAYAHHAHHAADAHHAADAHHATDAHHATD
AHHAHHAADAHHAAAHHATDAHHATD
>k169
AHHAHHAADAHHAHHAADAHHAHHAADAHHAHHAADAHHAHHAADAHHAHHAADAHHAHH
AAYAHHAHHAADAHHAHHAADAHHAHHAADAHHAHHAADAHHAHHAADAHHAHHAADAHH
AHHAADAHHAAYAHHAHHASDAHHAADAHHAAYAHHAHHAADAHHAADAHHATDAHHATD
AHHAHHAADAHHAAAHHATDAHHATD
>k170
AHHAHHAADAHHAHHAADAHHAHHAADAHHAHHAADAHHAHHAADAHHAHHAADAHHAHH
AAYAHHAHHAADAHHAHHAADAHHAHHAADAHHAHHAADAHHAHHAADAHHAHHAADAHH
AHHAADAHHAAYAHHAHHASDAHHAADAHHAAYAHHAHHAADAHHAADAHHATDAHHATD
AHHAHHAADAHHAAAHHATDAHHATD
>K171
AHHAHHVADAHHAHHAADAHHAHHAADAHHAHHAAYAHHAHHAADAHHAHHAADAHHAHH
AADAHHAHHAADAHHAHHAADAHHAHHAADAHHAHHAAYAHHAHHASDAHHAADAHHAAY
AHHAHHAADAHHAADAHHATDAHHAADAHHAADAHHATDAHHAADAHHAADAHHATDAHH
AHHAADAHHATDAHHAHHAADAHHAHHAADAHHAAAHHATDAHHAAAHHATD
>k172
AHHAHHAADAHHAHHAADAHHAHHAADAHHAHHAADAHHAHHAADAHHAHHAADAHHAHH
AAYAHHAHHAADAHHAHHAADAHHAHHAADAHHAHHAADAHHAHHAADAHHAHHAADAHH
AHHAADAHHAAYAHHAHHASDAHHAADAHHAAYAHHAHHAADAHHAADAHHATDAHHATD
AHHAHHAADAHHAAAHHATDAHHATD
>k173
AHHAHHAADAHHAHHAADAHHAHHAADAHHAHHAADAHHAHHAADAHHAHHAADAHHAHH
AAYAHHAHHAADAHHAHHAADAHHAHHAADAHHAHHAADAHHAHHAADAHHAHHAADAHH
AHHAADAHHAAYAHHAHHASDAHHAADAHHAAYAHHAHHAADAHHAADAHHATDAHHATD
AHHAHHAADAHHAAAHHATDAHHATD
>k174
AHHAHHAADAHHAHHAADAHHAHHAADAHHAHHAADAHHAHHAADAHHAHHAADAHHAHH
AAYAHHAHHAADAHHAHHAADAHHAHHAADAHHAHHAADAHHAHHAADAHHAHHAADAHH
AHHAADAHHAAYAHHAHHASDAHHAADAHHAAYAHHAHHAADAHHAADAHHATDAHHATD
AHHAHHAADAHHAAAHHATDAHHATD
>k175
AHHAHHVADAHHAHHVADAHHAHHAADAHHAHHAADAHHAHHAADAHHAHHAHHAADAHH
AHHAADAHHAHHAADAHHAHHAADAHHAHHAADAHHAHHASDAHHAHHAAYAHHAHHASD
AHHAADAHHAAYAHHAHHAADAHHAADAHHATDAHHAADAHHAADAHHAADAHHATDAHH
AHHAADAHHATDAHHAHHAADAHHAAAHHATDAHHAAAHHATD
>k176
AHHAHHVADAHHAHHVADAHHAHHAADAHHAHHAADAHHAHHAADAHHAHHAHHAADAHH
AHHAADAHHAHHAADAHHAHHAADAHHAHHAADAHHAHHASDAHHAHHAAYAHHAHHASD
AHHAADAHHAAYAHHAHHAADAHHAADAHHATDAHHAADAHHAADAHHAADAHHATDAHH
AHHAADAHHATDAHHAHHAADAHHAAAHHATDAHHAAAHHATD
>k177
AHHAHHVADAHHAHHVADAHHAHHAADAHHAHHAADAHHAHHAADAHHAHHAHHAADAHH
AHHAADAHHAHHAADAHHAHHAADAHHAHHAADAHHAHHASDAHHAHHAAYAHHAHHASD
AHHAADAHHAAYAHHAHHAADAHHAADAHHATDAHHAADAHHAADAHHAADAHHATDAHH
AHHAADAHHATDAHHAHHAADAHHAAAHHATDAHHAAAHHATD
>k178
AHHAHHVADAHHAHHVADAHHAHHAADAHHAHHAADAHHAHHAADAHHAHHAHHAADAHH
AHHAADAHHAHHAADAHHAHHAADAHHAHHAADAHHAHHASDAHHAHHAAYAHHAHHASD
AHHAADAHHAAYAHHAHHAADAHHAADAHHATDAHHAADAHHAADAHHAADAHHATDAHH
AHHAADAHHATDAHHAHHAADAHHAAAHHATDAHHAAAHHATD
>K179
AHHAHHAADAHHAHHAADAHHAHHAADAHHAHHAADAHHAHHAADAHHAHHAADAHHAHH
AAYAHHAHHAADAHHAHHAADAHHAHHAADAHHAHHAADAHHAHHAADAHHAHHAADAHH
AHHAADAHHAAYAHHAHHASDAHHAADAHHAAYAHHAHHAADAHHAADAHHATDAHHATD
AHHAHHAADAHHAAAHHATDAHHATD
>k191
AHHAHHAADAHHAHHAADAHHAHHAADAHHAHHAADAHHAHHAADAHHAHHAADAHHAHH
AAYAHHAHHAADAHHAHHAADAHHAHHAADAHHAHHAADAHHAHHAADAHHAHHAADAHH
AHHAADAHHAAYAHHAHHASDAHHAADAHHAAYAHHAHHAADAHHAADAHHATDAHHATD
AHHAHHAADAHHAAAHHATDAHHATD
>k193
AHHAHHVADAHHAHHAADAHHAHHAADAHHAHHAAYAHHAHHAADAHHAHHAADAHHAHH
AADAHHAHHAADAHHAHHAADAHHAHHAADAHHAHHAAYAHHAHHASDAHHAADAHHAAY
AHHAHHAADAHHAADAHHATDAHHAADAHHAADAHHATDAHHAADAHHAADAHHATDAHH
AHHAADAHHATDAHHAHHAADAHHAHHAADAHHAAAHHATDAHHAAAHHATD
>K211
AHHAHHVADAHHAHHAADAHHAHHAADAHHAHHAAYAHHAHHAADAHHAHHAADAHHAHH
AADAHHAHHAADAHHAHHAADAHHAHHAADAHHAHHAAYAHHAHHASDAHHAADAHHAAY
AHHAHHAADAHHAADAHHATDAHHAADAHHAADAHHATDAHHAADAHHAADAHHATDAHH
AHHAADAHHATDAHHAHHAADAHHAHHAADAHHAAAHHATDADHAAAHHATD
>K227
AHHAHHAADAHHAHHAADAHHAHHAADAHHAHHAADAHHAHHAADAHHAHHAADAHHAHH
AAYAHHAHHAADAHHAHHAADAHHAHHAADAHHAHHAADAHHAHHAADAHHAHHAADAHH
AHHAADAHHAAYAHHAHHASDAHHAADAHHAAYAHHAHHAADAHHAADAHHATDAHHATD
AHHAHHAADAHHAAAHHATDAHHATD
>K228
AHHAHHAADAHHAHHAADAHHAHHAADAHHAHHAADAHHAHHAADAHHAHHAADAHHAHH
AAYAHHAHHAADAHHAHHAADAHHAHHAADAHHAHHAADAHHAHHAADAHHAHHAADAHH
AHHAADAHHAAYAHHAHHASDAHHAADAHHAAYAHHAHHAADAHHAADAHHATDAHHATD
AHHAHHAADAHHAAAHHATDAHHATD
>K229
AHHAHHAADAHHAHHAADAHHAHHAADAHHAHHAADAHHAHHAADAHHAHHAADAHHAHH
AAYAHHAHHAADAHHAHHAADAHHAHHAADAHHAHHAADAHHAHHAADAHHAHHAADAHH
AHHAADAHHAAYAHHAHHASDAHHAADAHHAAYAHHAHHAADAHHAADAHHATDAHHATD
AHHAHHAADAHHAAAHHATDAHHATD
>K230
AHHAHHVADAHHAHHAADAHHAHHAADAHHAHHAAYAHHAHHAADAHHAHHAADAHHAHH
AADAHHAHHAADAHHAHHAADAHHAHHAADAHHAHHAAYAHHAHHASDAHHAADAHHAAY
AHHAHHAADAHHAADAHHATDAHHAADAHHAADAHHATDAHHAADAHHAADAHHATDAHH
AHHAADAHHATDAHHAHHAADAHHAHHAADAHHAAAHHATDAHHAAAHHATD
>K231
AHHAHHAADAHHAHHAADAHHAHHAADAHHAHHAADAHHAHHAADAHHAHHAADAHHAHH
AAYAHHAHHAADAHHAHHAADAHHAHHAADAHHAHHAADAHHAHHAADAHHAHHAADAHH
AHHAADAHHAAYAHHAHHASDAHHAADAHHAAYAHHAHHAADAHHAADAHHATDAHHATD
AHHAHHAADAHHAAAHHATDAHHATD
>K232
AHHAHHAADAHHAHHAADAHHAHHAADAHHAHHAADAHHAHHAADAHHAHHAADAHHAHH
AAYAHHAHHAADAHHAHHAADAHHAHHAADAHHAHHAADAHHAHHAADAHHAHHAADAHH
AHHAADAHHAAYAHHAHHASDAHHAADAHHAAYAHHAHHAADAHHAADAHHATDAHHATD
AHHAHHAADAHHAAAHHATDAHHATD
>K233
AHHAHHAADAHHAHHAADAHHAHHAADAHHAHHAADAHHAHHAADAHHAHHAADAHHAHH
AAYAHHAHHAADAHHAHHAADAHHAHHAADAHHAHHAADAHHAHHAADAHHAHHAADAHH
AHHAADAHHAAYAHHAHHASDAHHAADAHHAAYAHHAHHAADAHHAADAHHATDAHHATD
AHHAHHAADAHHAAAHHATDAHHATD
>K234
AHHAHHAADAHHAHHAADAHHAHHAADAHHAHHAADAHHAHHAADAHHAHHAADAHHAHH
AAYAHHAHHAADAHHAHHAADAHHAHHAADAHHAHHAADAHHAHHAADAHHAHHAADAHH
AHHAADAHHAAYAHHAHHASDAHHAADAHHAAYAHHAHHAADAHHAADAHHATDAHHATD
AHHAHHAADAHHAAAHHATDAHHATD
>K235
AHHAHHAADAHHAHHAADAHHAHHAADAHHAHHAADAHHAHHAADAHHAHHAADAHHAHH
AAYAHHAHHAADAHHAHHAADAHHAHHAADAHHAHHAADAHHAHHAADAHHAHHAADAHH
AHHAADAHHAAYAHHAHHASDAHHAADAHHAAYAHHAHHAADAHHAADAHHATDAHHATD
AHHAHHAADAHHAAAHHATDAHHATD
>K236
AHHAHHAADAHHAHHAADAHHAHHAADAHHAHHAADAHHAHHAADAHHAHHAADAHHAHH
AAYAHHAHHAADAHHAHHAADAHHAHHAADAHHAHHAADAHHAHHAADAHHAHHAADAHH
AHHAADAHHAAYAHHAHHASDAHHAADAHHAAYAHHAHHAADAHHAADAHHATDAHHATD
AHHAHHAADAHHAAAHHATDAHHATD
>k239
AHHAHHVADAHHAHHAADAHHAHHAADAHHAHHAAYAHHAHHAADAHHAHHAADAHHAHH
AADAHHAHHAADAHHAHHAADAHHAHHAADAHHAHHAAYAHHAHHASDAHHAADAHHAAY
AHHAHHAADAHHAADAHHATDAHHAADAHHAADAHHATDAHHAADAHHAADAHHATDAHH
AHHAADAHHATDAHHAHHAADAHHAHHAADAHHAAAHHATDAHHAAAHHATD
>K240
AHHAHHAADAHHAHHAADAHHAHHAADAHHAHHAADAHHAHHAADAHHAHHAADAHHAHH
AAYAHHAHHAADAHHAHHAADAHHAHHAADAHHAHHAADAHHAHHAADAHHAHHAADAHH
AHHAADAHHAAYAHHAHHASDAHHAADAHHAAYAHHAHHAADAHHAADAHHATDAHHATD
AHHAHHAADAHHAAAHHATDAHHATD
>K241
AHHAHHAADAHHAHHAADAHHAHHAADAHHAHHAADAHHAHHAADAHHAHHAADAHHAHH
AAYAHHAHHAADAHHAHHAADAHHAHHAADAHHAHHAADAHHAHHAADAHHAHHAADAHH
AHHAADAHHAAYAHHAHHASDAHHAADAHHAAYAHHAHHAADAHHAADAHHATDAHHATD
AHHAHHAADAHHAAAHHATDAHHATD
>K242
AHHAHHAADAHHAHHAADAHHAHHAADAHHAHHAADAHHAHHAADAHHAHHAADAHHAHH
AAYAHHAHHAADAHHAHHAADAHHAHHAADAHHAHHAADAHHAHHAADAHHAHHAADAHH
AHHAADAHHAAYAHHAHHASDAHHAADAHHAAYAHHAHHAADAHHAADAHHATDAHHATD
AHHAHHAADAHHAAAHHATDAHHATD
>K243
AHHAHHAADAHHAHHAADAHHAHHAADAHHAHHAADAHHAHHAADAHHAHHAADAHHAHH
AAYAHHAHHAADAHHAHHAADAHHAHHAADAHHAHHAADAHHAHHAADAHHAHHAADAHH
AHHAADAHHAAYAHHAHHASDAHHAADAHHAAYAHHAHHAADAHHAADAHHATDAHHATD
AHHAHHAADAHHAAAHHATDAHHATD
>k244
AHHAHHAADAHHAHHAADAHHAHHAADAHHAHHAADAHHAHHAADAHHAHHAADAHHAHH
AAYAHHAHHAADAHHAHHAADAHHAHHAADAHHAHHAADAHHAHHAADAHHAHHAADAHH
AHHAADAHHAAYAHHAHHASDAHHAADAHHAAYAHHAHHAADAHHAADAHHATDAHHATD
AHHAHHAADAHHAAAHHATDAHHATD
>k245
AHHAHHVADAHHAHHAADAHHAHHAADAHHAHHAAYAHHAHHAADAHHAHHAADAHHAHH
AADAHHAHHAADAHHAHHAADAHHAHHAADAHHAHHAAYAHHAHHASDAHHAADAHHAAY
AHHAHHAADAHHAADAHHATDAHHAADAHHAADAHHATDAHHAADAHHAADAHHATDAHH
AHHAADAHHATDAHHAHHAADAHHAHHAADAHHAAAHHATDAHHAAAHHATD
>K246
AHHAHHAADAHHAHHAADAHHAHHAADAHHAHHAADAHHAHHAADAHHAHHAADAHHAHH
AAYAHHAHHAADAHHAHHAADAHHAHHAADAHHAHHAADAHHAHHAADAHHAHHAADAHH
AHHAADAHHAAYAHHAHHASDAHHAADAHHAAYAHHAHHAADAHHAADAHHATDAHHATD
AHHAHHAADAHHAAAHHATDAHHATD
>K247
AHHAHHAADAHHAHHAADAHHAHHAADAHHAHHAADAHHAHHAADAHHAHHAADAHHAHH
AAYAHHAHHAADAHHAHHAADAHHAHHAADAHHAHHAADAHHAHHAADAHHAHHAADAHH
AHHAADAHHAAYAHHAHHASDAHHAADAHHAAYAHHAHHAADAHHAADAHHATDAHHATD
AHHAHHAADAHHAAAHHATDAHHATD
>k248
AHHAHHAADAHHAHHAADAHHAHHAADAHHAHHAADAHHAHHAADAHHAHHAADAHHAHH
AAYAHHAHHAADAHHAHHAADAHHAHHAADAHHAHHAADAHHAHHAADAHHAHHAADAHH
AHHAADAHHAAYAHHAHHASDAHHAADAHHAAYAHHAHHAADAHHAADAHHATDAHHATD
AHHAHHAADAHHAAAHHATDAHHATD
>K249
AHHAHHAADAHHAHHAADAHHAHHAADAHHAHHAADAHHAHHAADAHHAHHAADAHHAHH
AAYAHHAHHAADAHHAHHAADAHHAHHAADAHHAHHAADAHHAHHAADAHHAHHAADAHH
AHHAADAHHAAYAHHAHHASDAHHAADAHHAAYAHHAHHAADAHHAADAHHATDAHHATD
AHHAHHAADAHHAAAHHATDAHHATD
>K250
AHHAHHAADAHHAHHAADAHHAHHAADAHHAHHAADAHHAHHAADAHHAHHAADAHHAHH
AAYAHHAHHAADAHHAHHAADAHHAHHAADAHHAHHAADAHHAHHAADAHHAHHAADAHH
AHHAADAHHAAYAHHAHHASDAHHAADAHHAAYAHHAHHAADAHHAADAHHATDAHHATD
AHHAHHAADAHHAAAHHATDAHHATD
>K253
AHHAHHAADAHHAHHAADAHHAHHAADAHHAHHAADAHHAHHAADAHHAHHAADAHHAHH
AAYAHHAHHAADAHHAHHAADAHHAHHAADAHHAHHAADAHHAHHAADAHHAHHAADAHH
AHHAADAHHAAYAHHAHHASDAHHAADAHHAAYAHHAHHAADAHHAADAHHATDAHHATD
AHHAHHAADAHHAAAHHATDAHHATD
>K255
AHHAHHVADAHHAHHAADAHHAHHAADAHHAHHAAYAHHAHHAADAHHAHHAADAHHAHH
AADAHHAHHAADAHHAHHAADAHHAHHAADAHHAHHAAYAHHAHHASDAHHAADAHHAAY
AHHAHHAADAHHAADAHHATDAHHAADAHHAADAHHATDAHHAADAHHAADAHHATDAHH
AHHAADAHHATDAHHAHHAADAHHAHHAADAHHAAAHHATDAHHAAAHHATD
>K256
AHHAHHAADAHHAHHAADAHHAHHAADAHHAHHAADAHHAHHAADAHHAHHAADAHHAHH
AAYAHHAHHAADAHHAHHAADAHHAHHAADAHHAHHAADAHHAHHAADAHHAHHAADAHH
AHHAADAHHAAYAHHAHHASDAHHAADAHHAAYAHHAHHAADAHHAADAHHATDAHHATD
AHHAHHAADAHHAAAHHATDAHHATD
>K257
AHHAHHAADAHHAHHAADAHHAHHAADAHHAHHAADAHHAHHAADAHHAHHAADAHHAHH
AAYAHHAHHAADAHHAHHAADAHHAHHAADAHHAHHAADAHHAHHAADAHHAHHAADAHH
AHHAADAHHAAYAHHAHHASDAHHAADAHHAAYAHHAHHAADAHHAADAHHATDAHHATD
AHHAHHAADAHHAAAHHATDAHHATD
>K258
AHHAHHAADAHHAHHAADAHHAHHAADAHHAHHAADAHHAHHAADAHHAHHAADAHHAHH
AAYAHHAHHAADAHHAHHAADAHHAHHAADAHHAHHAADAHHAHHAADAHHAHHAADAHH
AHHAADAHHAAYAHHAHHASDAHHAADAHHAAYAHHAHHAADAHHAADAHHATDAHHATD
AHHAHHAADAHHAAAHHATDAHHATD
>K259
AHHAHHAADAHHAHHAADAHHAHHAADAHHAHHAADAHHAHHAADAHHAHHAADAHHAHH
AAYAHHAHHAADAHHAHHAADAHHAHHAADAHHAHHAADAHHAHHAADAHHAHHAADAHH
AHHAADAHHAAYAHHAHHASDAHHAADAHHAAYAHHAHHAADAHHAADAHHATDAHHATD
AHHAHHAADAHHAAAHHATDAHHATD
>K260
AHHAHHAADAHHAHHAADAHHAHHAADAHHAHHAADAHHAHHAADAHHAHHAADAHHAHH
AAYAHHAHHAADAHHAHHAADAHHAHHAADAHHAHHAADAHHAHHAADAHHAHHAADAHH
AHHAADAHHAAYAHHAHHASDAHHAADAHHAAYAHHAHHAADAHHAADAHHATDAHHATD
AHHAHHAADAHHAAAHHATDAHHATD
>k261
AHHAHHAADAHHAHHAADAHHAHHAADAHHAHHAADAHHAHHAADAHHAHHAADAHHAHH
AAYAHHAHHAADAHHAHHAADAHHAHHAADAHHAHHAADAHHAHHAADAHHAHHAADAHH
AHHAADAHHAAYAHHAHHASDAHHAADAHHAAYAHHAHHAADAHHAADAHHATDAHHATD
AHHAHHAADAHHAAAHHATDAHHATD
>K262
AHHAHHAADAHHAHHAADAHHAHHAADAHHAHHAADAHHAHHAADAHHAHHAADAHHAHH
AAYAHHAHHAADAHHAHHAADAHHAHHAADAHHAHHAADAHHAHHAADAHHAHHAADAHH
AHHAADAHHAAYAHHAHHASDAHHAADAHHAAYAHHAHHAADAHHAADAHHATDAHHATD
AHHAHHAADAHHAAAHHATDAHHATD
>k263
AHHAHHAADAHHAHHAADAHHAHHAADAHHAHHAADAHHAHHAADAHHAHHAADAHHAHH
AAYAHHAHHAADAHHAHHAADAHHAHHAADAHHAHHAADAHHAHHAADAHHAHHAADAHH
AHHAADAHHAAYAHHAHHASDAHHAADAHHAAYAHHAHHAADAHHAADAHHATDAHHATD
AHHAHHAADAHHAAAHHATDAHHATD
>k264
AHHAHHAADAHHAHHAADAHHAHHAADAHHAHHAADAHHAHHAADAHHAHHAADAHHAHH
AAYAHHAHHAADAHHAHHAADAHHAHHAADAHHAHHAADAHHAHHAADAHHAHHAADAHH
AHHAADAHHAAYAHHAHHASDAHHAADAHHAAYAHHAHHAADAHHAADAHHATDAHHATD
AHHAHHAADAHHAAAHHATDAHHATD
>k265
AHHAHHAADAHHAHHAADAHHAHHAADAHHAHHAADAHHAHHAADAHHAHHAADAHHAHH
AAYAHHAHHAADAHHAHHAADAHHAHHAADAHHAHHAADAHHAHHAADAHHAHHAADAHH
AHHAADAHHAAYAHHAHHASDAHHAADAHHAAYAHHAHHAADAHHAADAHHATDAHHATD
AHHAHHAADAHHAAAHHATDAHHATD
>k266
AHHAHHAADAHHAHHAADAHHAHHAADAHHAHHAADAHHAHHAADAHHAHHAADAHHAHH
AAYAHHAHHAADAHHAHHAADAHHAHHAADAHHAHHAADAHHAHHAADAHHAHHAADAHH
AHHAADAHHAAYAHHAHHASDAHHAADAHHAAYAHHAHHAADAHHAADAHHATDAHHATD
AHHAHHAADAHHAAAHHATDAHHATD
>k267
AHHAHHAADAHHAHHAADAHHAHHAADAHHAHHAADAHHAHHAADAHHAHHAADAHHAHH
AAYAHHAHHAADAHHAHHAADAHHAHHAADAHHAHHAADAHHAHHAADAHHAHHAADAHH
AHHAADAHHAAYAHHAHHASDAHHAADAHHAAYAHHAHHAADAHHAADAHHATDAHHATD
AHHAHHAADAHHAAAHHATDAHHATD
>k268
AHHAHHAADAHHAHHAADAHHAHHAADAHHAHHAADAHHAHHAADAHHAHHAADAHHAHH
AAYAHHAHHAADAHHAHHAADAHHAHHAADAHHAHHAADAHHAHHAADAHHAHHAADAHH
AHHAADAHHAAYAHHAHHASDAHHAADAHHAAYAHHAHHAADAHHAADAHHATDAHHATD
AHHAHHAADAHHAAAHHATDAHHATD
>K269
AHHAHHAADAHHAHHAADAHHAHHAADAHHAHHAADAHHAHHAADAHHAHHAADAHHAHH
AAYAHHAHHAADAHHAHHAADAHHAHHAADAHHAHHAADAHHAHHAADAHHAHHAADAHH
AHHAADAHHAAYAHHAHHASDAHHAADAHHAAYAHHAHHAADAHHAADAHHATDAHHATD
AHHAHHAADAHHAAAHHATDAHHATD
>K270
AHHAHHVADAHHAHHAADAHHAHHAADAHHAHHAAYAHHAHHAADAHHAHHAADAHHAHH
AADAHHAHHAADAHHAHHAADAHHAHHAADAHHAHHAAYAHHAHHASDAHHAADAHHAAY
AHHAHHAADAHHAADAHHATDAHHAADAHHAADAHHATDAHHAADAHHAADAHHATDAHH
AHHAADAHHATDAHHAHHAADAHHAHHAADAHHAAAHHATDAHHAAAHHATD
>K271
AHHAHHAADAHHAHHAADAHHAHHAADAHHAHHAADAHHAHHAADAHHAHHAADAHHAHH
AAYAHHAHHAADAHHAHHAADAHHAHHAADAHHAHHAADAHHAHHAADAHHAHHAADAHH
AHHAADAHHAAYAHHAHHASDAHHAADAHHAAYAHHAHHAADAHHAADAHHATDAHHATD
AHHAHHAADAHHAAAHHATDAHHATD
>k272
AHHAHHAADAHHAHHAADAHHAHHAADAHHAHHAADAHHAHHAADAHHAHHAADAHHAHH
AAYAHHAHHAADAHHAHHAADAHHAHHAADAHHAHHAADAHHAHHAADAHHAHHAADAHH
AHHAADAHHAAYAHHAHHASDAHHAADAHHAAYAHHAHHAADAHHAADAHHATDAHHATD
AHHAHHAADAHHAAAHHATDAHHATD
>k273
AHHAHHAADAHHAHHAADAHHAHHAADAHHAHHAADAHHAHHAADAHHAHHAADAHHAHH
AAYAHHAHHAADAHHAHHAADAHHAHHAADAHHAHHAADAHHAHHAADAHHAHHAADAHH
AHHAADAHHAAYAHHAHHASDAHHAADAHHAAYAHHAHHAADAHHAADAHHATDAHHATD
AHHAHHAADAHHAAAHHATDAHHATD
>k274
AHHAHHAADAHHAHHAADAHHAHHAADAHHAHHAADAHHAHHAADAHHAHHAADAHHAHH
AAYAHHAHHAADAHHAHHAADAHHAHHAADAHHAHHAADAHHAHHAADAHHAHHAADAHH
AHHAADAHHAAYAHHAHHASDAHHAADAHHAAYAHHAHHAADAHHAADAHHATDAHHATD
AHHAHHAADAHHAAAHHATDAHHATD
>k275
AHHAHHAADAHHAHHAADAHHAHHAADAHHAHHAADAHHAHHAADAHHAHHAADAHHAHH
AAYAHHAHHAADAHHAHHAADAHHAHHAADAHHAHHAADAHHAHHAADAHHAHHAADAHH
AHHAADAHHAAYAHHAHHASDAHHAADAHHAAYAHHAHHAADAHHAADAHHATDAHHATD
AHHAHHAADAHHAAAHHATDAHHATD
>k276
AHHAHHAADAHHAHHAADAHHAHHAADAHHAHHAADAHHAHHAADAHHAHHAADAHHAHH
AAYAHHAHHAADAHHAHHAADAHHAHHAADAHHAHHAADAHHAHHAADAHHAHHAADAHH
AHHAADAHHAAYAHHAHHASDAHHAADAHHAAYAHHAHHAADAHHAADAHHATDAHHATD
AHHAHHAADAHHAAAHHATDAHHATD
>k277
AHHAHHAADAHHAHHAADAHHAHHAADAHHAHHAADAHHAHHAADAHHAHHAADAHHAHH
AAYAHHAHHAADAHHAHHAADAHHAHHAADAHHAHHAADAHHAHHAADAHHAHHAADAHH
AHHAADAHHAAYAHHAHHASDAHHAADAHHAAYAHHAHHAADAHHAADAHHATDAHHATD
AHHAHHAADAHHAAAHHATDAHHATD
>k279
AHHAHHAADAHHAHHAADAHHAHHAADAHHAHHAADAHHAHHAADAHHAHHAADAHHAHH
AAYAHHAHHAADAHHAHHAADAHHAHHAADAHHAHHAADAHHAHHAADAHHAHHAADAHH
AHHAADAHHAAYAHHAHHASDAHHAADAHHAAYAHHAHHAADAHHAADAHHATDAHHATD
AHHAHHAADAHHAAAHHATDAHHATD
>K280
AHHAHHVADAHHAHHAADAHHAHHAADAHHAHHAAYAHHAHHAADAHHAHHAADAHHAHH
AADAHHAHHAADAHHAHHAADAHHAHHAADAHHAHHAAYAHHAHHASDAHHAADAHHAAY
AHHAHHAADAHHAADAHHATDAHHAADAHHAADAHHATDAHHAADAHHAADAHHATDAHH
AHHAADAHHATDAHHAHHAADAHHAHHAADAHHAAAHHATDAHHAAAHHATD
>k281
AHHAHHAADAHHAHHAADAHHAHHAADAHHAHHAADAHHAHHAADAHHAHHAADAHHAHH
AAYAHHAHHAADAHHAHHAADAHHAHHAADAHHAHHAADAHHAHHAADAHHAHHAADAHH
AHHAADAHHAAYAHHAHHASDAHHAADAHHAAYAHHAHHAADAHHAADAHHATDAHHATD
AHHAHHAADAHHAAAHHATDAHHATD
>K282
AHHAHHAADAHHAHHAADAHHAHHAADAHHAHHAADAHHAHHAADAHHAHHAADAHHAHH
AAYAHHAHHAADAHHAHHAADAHHAHHAADAHHAHHAADAHHAHHAADAHHAHHAADAHH
AHHAADAHHAAYAHHAHHASDAHHAADAHHAAYAHHAHHAADAHHAADAHHATDAHHATD
AHHAHHAADAHHAAAHH
>K283
AHHAHHAADAHHAHHAADAHHAHHAADAHHAHHAADAHHAHHAADAHHAHHAADAHHAHH
AAYAHHAHHAADAHHAHHAADAHHAHHAADAHHAHHAADAHHAHHAADAHHAHHAADAHH
AHHAADAHHAAYAHHAHHASDAHHAADAHHAAYAHHAHHAADAHHAADAHHATDAHHATD
AHHAHHAADAHHAAAHHATDAHHATD
>K284
AHHAHHAADAHHAHHAADAHHAHHAADAHHAHHAADAHHAHHAADAHHAHHAADAHHAHH
AAYAHHAHHAADAHHAHHAADAHHAHHAADAHHAHHAADAHHAHHAADAHHAHHAADAHH
AHHAADAHHAAYAHHAHHASDAHHAADAHHAAYAHHAHHAADAHHAADAHHATDAHHATD
AHHAHHAADAHHAAAHHATDAHHATD
>k285
AHHAHHAADAHHAHHAADAHHAHHAADAHHAHHAADAHHAHHAADAHHAHHAADAHHAHH
AAYAHHAHHAADAHHAHHAADAHHAHHAADAHHAHHAADAHHAHHAADAHHAHHAADAHH
AHHAADAHHAAYAHHAHHASDAHHAADAHHAAYAHHAHHAADAHHAADAHHATDAHHATD
AHHAHHAADAHHAAAHHATDAHHATD
>k287
AHHAHHAADAHHAHHAADAHHAHHAADAHHAHHAADAHHAHHAADAHHAHHAADAHHAHH
AAYAHHAHHAADAHHAHHAADAHHAHHAADAHHAHHAADAHHAHHAADAHHAHHAADAHH
AHHAADAHHAAYAHHAHHASDAHHAADAHHAAYAHHAHHAADAHHAADAHHATDAHHATD
AHHAHHAADAHHAAAHHATDAHHATD
>k288
AHHAHHVADAHHAHHAADAHHAHHAADAHHAHHAAYAHHAHHAADAHHAHHAADAHHAHH
AADAHHAHHAADAHHAHHAADAHHAHHAADAHHAHHAAYAHHAHHASDAHHAADAHHAAY
AHHAHHAADAHHAADAHHATDAHHAADAHHAADAHHATDAHHAADAHHAADAHHATDAHH
AHHAADAHHATDAHHAHHAADAHHAHHAADAHHAAAHHATDAHHAAAHHATD
>k301
AHHAHHAADAHHAHHAADAHHAHHAADAHHAHHAADAHHAHHAADAHHAHHAADAHHAHH
AAYAHHAHHAADAHHAHHAADAHHAHHAADAHHAHHAADAHHAHHAADAHHAHHAADAHH
AHHAADAHHAAYAHHAHHASDAHHAADAHHAAYAHHAHHAADAHHAADAHHATDAHHATD
AHHAHHAADAHHAAAHHATDAHHATD
>K302
AHHAHHAADAHHAHHAADAHHAHHAADAHHAHHAADAHHAHHAADAHHAHHAADAHHAHH
AAYAHHAHHAADAHHAHHAADAHHAHHAADAHHAHHAADAHHAHHAADAHHAHHAADAHH
AHHAADAHHAAYAHHAHHASDAHHAADAHHAAYAHHAHHAADAHHAADAHHATDAHHATD
AHHAHHAADAHHAAAHHATDAHHATD
>K303
AHHAHHAADAHHAHHAADAHHAHHAADAHHAHHAADAHHAHHAADAHHAHHAADAHHAHH
AAYAHHAHHAADAHHAHHAADAHHAHHAADAHHAHHAADAHHAHHAADAHHAHHAADAHH
AHHAADAHHAAYAHHAHHASDAHHAADAHHAAYAHHAHHAADAHHAADAHHATDAHHATD
AHHAHHAADAHHAAAHHATDAHHATD
>k304
AHHAHHAADAHHAHHAADAHHAHHAADAHHAHHAADAHHAHHAADAHHAHHAADAHHAHH
AAYAHHAHHAADAHHAHHAADAHHAHHAADAHHAHHAADAHHAHHAADAHHAHHAADAHH
AHHAADAHHAAYAHHAHHASDAHHAADAHHAAYAHHAHHAADAHHAADAHHATDAHHATD
AHHAHHAADAHHAAAHHATDAHHATD
>k305
AHHAHHAADAHHAHHAADAHHAHHAADAHHAHHAADAHHAHHAADAHHAHHAADAHHAHH
AAYAHHAHHAADAHHAHHAADAHHAHHAADAHHAHHAADAHHAHHAADAHHAHHAADAHH
AHHAADAHHAAYAHHAHHASDAHHAADAHHAAYAHHAHHAADAHHAADAHHATDAHHATD
AHHAHHAADAHHAAAHHATDAHHATD
>k306
AHHAHHAADAHHAHHAADAHHAHHAADAHHAHHAADAHHAHHAADAHHAHHAADAHHAHH
AAYAHHAHHAADAHHAHHAADAHHAHHAADAHHAHHAADAHHAHHAADAHHAHHAADAHH
AHHAADAHHAAYAHHAHHASDAHHAADAHHAAYAHHAHHAADAHHAADAHHATDAHHATD
AHHAHHAADAHHAAAHHATDAHHATD
>K307
AHHAHHAADAHHAHHAADAHHAHHAADAHHAHHAADAHHAHHAADAHHAHHAADAHHAHH
AAYAHHAHHAADAHHAHHAADAHHAHHAADAHHAHHAADAHHAHHAADAHHAHHAADAHH
AHHAADAHHAAYAHHAHHASDAHHAADAHHAAYAHHAHHAADAHHAADAHHATDAHHATD
AHHAHHAADAHHAAAHHATDAHHATD
>k308
AHHAHHAADAHHAHHAADAHHAHHAADAHHAHHAADAHHAHHAADAHHAHHAADAHHAHH
AAYAHHAHHAADAHHAHHAADAHHAHHAADAHHAHHAADAHHAHHAADAHHAHHAADAHH
AHHAADAHHAAYAHHAHHASDAHHAADAHHAAYAHHAHHAADAHHAADAHHATDAHHATD
AHHAHHAADAHHAAAHHATDAHHATD
>k309
AHHAHHAADAHHAHHAADAHHAHHAADAHHAHHAADAHHAHHAADAHHAHHAADAHHAHH
AAYAHHAHHAADAHHAHHAADAHHAHHAADAHHAHHAADAHHAHHAADAHHAHHAADAHH
AHHAADAHHAAYAHHAHHASDAHHAADAHHAAYAHHAHHAADAHHAADAHHATDAHHATD
AHHAHHAADAHHAAAHHATDAHHATD
>k310
AHHAHHAADAHHAHHAADAHHAHHAADAHHAHHAADAHHAHHAADAHHAHHAADAHHAHH
AAYAHHAHHAADAHHAHHAADAHHAHHAADAHHAHHAADAHHAHHAADAHHAHHAADAHH
AHHAADAHHAAYAHHAHHASDAHHAADAHHAAYAHHAHHAADAHHAADAHHATDAHHATD
AHHAHHAADAHHAAAHHATDAHHATD
>k311
AHHAHHAADAHHAHHAADAHHAHHAADAHHAHHAADAHHAHHAADAHHAHHAADAHHAHH
AAYAHHAHHAADAHHAHHAADAHHAHHAADAHHAHHAADAHHAHHAADAHHAHHAADAHH
AHHAADAHHAAYAHHAHHASDAHHAADAHHAAYAHHAHHAADAHHAADAHHATDAHHATD
AHHAHHAADAHHAAAHHATDAHHATD
>k312
AHHAHHAADAHHAHHAADAHHAHHAADAHHAHHAADAHHAHHAADAHHAHHAADAHHAHH
AAYAHHAHHAADAHHAHHAADAHHAHHAADAHHAHHAADAHHAHHAADAHHAHHAADAHH
AHHAADAHHAAYAHHAHHASDAHHAADAHHAAYAHHAHHAADAHHAADAHHATDAHHATD
AHHAHHAADAHHAAAHHATDAHHATD
>k314
AHHAHHAADAHHAHHAADAHHAHHAADAHHAHHAADAHHAHHAADAHHAHHAADAHHAHH
AAYAHHAHHAADAHHAHHAADAHHAHHAADAHHAHHAADAHHAHHAADAHHAHHAADAHH
AHHAADAHHAAYAHHAHHASDAHHAADAHHAAYAHHAHHAADAHHAADAHHATDAHHATD
AHHAHHAADAHHAAAHHATDAHHATD
>k315
AHHAHHAADAHHAHHAADAHHAHHAADAHHAHHAADAHHAHHAADAHHAHHAADAHHAHH
AAYAHHAHHAADAHHAHHAADAHHAHHAADAHHAHHAADAHHAHHAADAHHAHHAADAHH
AHHAADAHHAAYAHHAHHASDAHHAADAHHAAYAHHAHHAADAHHAADAHHATDAHHATD
AHHAHHAADAHHAAAHHATDAHHATD
>k316
AHHAHHAADAHHAHHAADAHHAHHAADAHHAHHAADAHHAHHAADAHHAHHAADAHHAHH
AAYAHHAHHAADAHHAHHAADAHHAHHAADAHHAHHAADAHHAHHAADAHHAHHAADAHH
AHHAADAHHAAYAHHAHHASDAHHAADAHHAAYAHHAHHAADAHHAADAHHATDAHHATD
AHHAHHAADAHHAAAHHATDAHHATD
>k317
AHHAHHAADAHHAHHAADAHHAHHAADAHHAHHAADAHHAHHAADAHHAHHAADAHHAHH
AAYAHHAHHAADAHHAHHAADAHHAHHAADAHHAHHAADAHHAHHAADAHHAHHAADAHH
AHHAADAHHAAYAHHAHHASDAHHAADAHHAAYAHHAHHAADAHHAADAHHATDAHHATD
AHHAHHAADAHHAAAHHATDAHHATD
>k318
AHHAHHAADAHHAHHAADAHHAHHAADAHHAHHAADAHHAHHAADAHHAHHAADAHHAHH
AAYAHHAHHAADAHHAHHAADAHHAHHAADAHHAHHAADAHHAHHAADAHHAHHAADAHH
AHHAADAHHAAYAHHAHHASDAHHAADAHHAAYAHHAHHAADAHHAADAHHATDAHHATD
AHHAHHAADAHHAAAHHATDAHHATD
>k319
AHHAHHAADAHHAHHAADAHHAHHAADAHHAHHAADAHHAHHAADAHHAHHAADAHHAHH
AAYAHHAHHAADAHHAHHAADAHHAHHAADAHHAHHAADAHHAHHAADAHHAHHAADAHH
AHHAADAHHAAYAHHAHHASDAHHAADAHHAAYAHHAHHAADAHHAADAHHATDAHHATD
AHHAHHAADAHHAAAHHATDAHHATD
>k320
AHHAHHAADAHHAHHAADAHHAHHAADAHHAHHAADAHHAHHAADAHHAHHAADAHHAHH
AAYAHHAHHAADAHHAHHAADAHHAHHAADAHHAHHAADAHHAHHAADAHHAHHAADAHH
AHHAADAHHAAYAHHAHHASDAHHAADAHHAAYAHHAHHAADAHHAADAHHATDAHHATD
AHHAHHAADAHHAAAHHATDAHHATD
>k321
AHHAHHAADAHHAHHAADAHHAHHAADAHHAHHAADAHHAHHAADAHHAHHAADAHHAHH
AAYAHHAHHAADAHHAHHAADAHHAHHAADAHHAHHAADAHHAHHAADAHHAHHAADAHH
AHHAADAHHAAYAHHAHHASDAHHAADAHHAAYAHHAHHAADAHHAADAHHATDAHHATD
AHHAHHAADAHHAAAHHATDAHHATD
>k322
AHHAHHAADAHHAHHAADAHHAHHAADAHHAHHAADAHHAHHAADAHHAHHAADAHHAHH
AAYAHHAHHAADAHHAHHAADAHHAHHAADAHHAHHAADAHHAHHAADAHHAHHAADAHH
AHHAADAHHAAYAHHAHHASDAHHAADAHHAAYAHHAHHAADAHHAADAHHATDAHHATD
AHHAHHAADAHHAAAHHATDAHHATD
>K323
AHHAHHAADAHHAHHAADAHHAHHAADAHHAHHAADAHHAHHAADAHHAHHAADAHHAHH
AAYAHHAHHAADAHHAHHAADAHHAHHAADAHHAHHAADAHHAHHAADAHHAHHAADAHH
AHHAADAHHAAYAHHAHHASDAHHAADAHHAAYAHHAHHAADAHHAADAHHATDAHHATD
AHHAHHAADAHHAAAHHATDAHHATD
>K324
AHHAHHAADAHHAHHAADAHHAHHAADAHHAHHAADAHHAHHAADAHHAHHAADAHHAHH
AAYAHHAHHAADAHHAHHAADAHHAHHAADAHHAHHAADAHHAHHAADAHHAHHAADAHH
AHHAADAHHAAYAHHAHHASDAHHAADAHHAAYAHHAHHAADAHHAADAHHATDAHHATD
AHHAHHAADAHHAAAHHATDAHHATD
>K325
AHHAHHAADAHHAHHAADAHHAHHAADAHHAHHAADAHHAHHAADAHHAHHAADAHHAHH
AAYAHHAHHAADAHHAHHAADAHHAHHAADAHHAHHAADAHHAHHAADAHHAHHAADAHH
AHHAADAHHAAYAHHAHHASDAHHAADAHHAAYAHHAHHAADAHHAADAHHATDAHHATD
AHHAHHAADAHHAAAHHATDAHHATD
>k326
AHHAHHAADAHHAHHAADAHHAHHAADAHHAHHAADAHHAHHAADAHHAHHAADAHHAHH
AAYAHHAHHAADAHHAHHAADAHHAHHAADAHHAHHAADAHHAHHAADAHHAHHAADAHH
AHHAADAHHAAYAHHAHHASDAHHAADAHHAAYAHHAHHAADAHHAADAHHATDAHHATD
AHHAHHAADAHHAAAHHATDAHHATD
>k327
AHHAHHAADAHHAHHAADAHHAHHAADAHHAHHAADAHHAHHAADAHHAHHAADAHHAHH
AAYAHHAHHAADAHHAHHAADAHHAHHAADAHHAHHAADAHHAHHAADAHHAHHAADAHH
AHHAADAHHAAYAHHAHHASDAHHAADAHHAAYAHHAHHAADAHHAADAHHATDAHHATD
AHHAHHAADAHHAAAHHATDAHHATD
>k328
AHHAHHAADAHHAHHAADAHHAHHAADAHHAHHAADAHHAHHAADAHHAHHAADAHHAHH
AAYAHHAHHAADAHHAHHAADAHHAHHAADAHHAHHAADAHHAHHAADAHHAHHAADAHH
AHHAADAHHAAYAHHAHHASDAHHAADAHHAAYAHHAHHAADAHHAADAHHATDAHHATD
AHHAHHAADAHHAAAHHATDAHHATD
>K332
AHHAHHAADAHHAHHAADAHHAHHAADAHHAHHAADAHHAHHAADAHHAHHAADAHHAHH
AAYAHHAHHAADAHHAHHAADAHHAHHAADAHHAHHAADAHHAHHAADAHHAHHAADAHH
AHHAADAHHAAYAHHAHHASDAHHAADAHHAAYAHHAHHAADAHHAADAHHATDAHHATD
AHHAHHAADAHHAAAHHATDAHHATD
>N002
AHHAHHAADAHHAHHAADAHHAHHAADAHHAHHAADAHHAHHAADAHHAHHAADAHHAHH
AAYAHHAHHAADAHHAHHAADAHHAHHAADAHHAHHAADAHHAHHAADAHHAHHAADAHH
AHHAADAHHAAYAHHAHHASDAHHAADAHHAAYAHHAHHAADAHHAADAHHATDAHHATD
AHHAHHAADAHHAAAHHATDAHHATD
>N003
AHHAHHAADAHHAHHAADAHHAHHAADAHHAHHAADAHHAHHAADAHHAHHAADAHHAHH
AAYAHHAHHAADAHHAHHAADAHHAHHAADAHHAHHAADAHHAHHAADAHHAHHAADAHH
AHHAADAHHAAYAHHAHHASDAHHAADAHHAAYAHHAHHAADAHHAADAHHATDAHHATD
AHHAHHAADAHHAAAHHATDAHHATD
>N004
AHHAHHAADAHHAHHAADAHHAHHAADAHHAHHAADAHHAHHAADAHHAHHAADAHHAHH
AAYAHHAHHAADAHHAHHAADAHHAHHAADAHHAHHAADAHHAHHAADAHHAHHAADAHH
AHHAADAHH
>N038
AHHAHHAADAHHAHHAADAHHAHHAADAHHAHHAADAHHAHHAADAHHAHHAADAHHAHH
AAYAHHAHHAADAHHAHHAADAHHAHHAADAHHAHHAADAHHAHHAADAHHAHHAADAHH
AHHAADAHHAAYAHHAHHASDAHHAADAHHAAYAHHAHHAADAHHAADAHHATDAHHATD
AHHAHHAADAHHAAAHHATDAHHATD
>N039
AHHAHHAADAHHAHHAADAHHAHHAADAHHAHHAADAHHAHHAADAHHAHHAADAHHAHH
AAYAHHAHHAADAHHAHHAADAHHAHHAADAHHAHHAADAHHAHHAADAHHAHHAADAHH
AHHAADAHHAAYAHHAHHASDAHHAADAHHAAYAHHAHHAADAHHAADAHHATDAHHATD
AHHAHHAADAHHAAAHHATDAHHATD
>N040
AHHAHHAADAHHAHHAADAHHAHHAADAHHAHHAADAHHAHHAADAHHAHHAADAHHAHH
AAYAHHAHHAADAHHAHHAADAHHAHHAADAHHAHHAADAHHAHHAADAHHAHHAADAHH
AHHAADAHHAAYAHHAHHASDAHHAADAHHAAYAHHAHHAADAHHAADAHHATDAHHATD
AHHAHHAADAHHAAAHHATDAHHATD
>N041
AHHAHHAADAHHAHHAADAHHAHHAADAHHAHHAADAHHAHHAADAHHAHHAADAHHAHH
AAYAHHAHHAADAHHAHHAADAHHAHHAADAHHAHHAADAHHAHHAADAHHAHHAADAHH
AHHAADAHHAAYAHHAHHASDAHHAADAHHAAYAHHAHHAADAHHAADAHHATDAHHATD
AHHAHHAADAHHAAAHHATDAHHATD
>N042
AHHAHHAADAHHAHHAADAHHAHHAADAHHAHHAADAHHAHHAADAHHAHHAADAHHAHH
AAYAHHAHHAADAHHAHHAADAHHAHHAADAHHAHHAADAHHAHHAADAHHAHHAADAHH
AHHAADAHHAAYAHHAHHASDAHHAADAHHAAYAHHAHHAADAHHAADAHHATDAHHATD
AHHAHHAADAHHAAAHHATDAHHATD
>N043
AHHAHHAADAHHAHHAADAHHAHHAADAHHAHHAADAHHAHHAADAHHAHHAADAHHAHH
AAYAHHAHHAADAHHAHHAADAHHAHHAADAHHAHHAADAHHAHHAADAHHAHHAADAHH
AHHAADAHHAAYAHHAHHASDAHHAADAHHAAYAHHAHHAADAHHAADAHHATDAHHATD
AHHAHHAADAHHAAAHHATDAHHATD
>N046 
AHHAHHVADAHHAHHAADAHHAHHAADAHHAHHAAYAHHAHHAADAHHAHHAADAHHAHH
AADAHHAHHAADAHHAHHAADAHHAHHAADAHHAHHAAYAHHAHHASDAHHAADAHHAAY
AHHAHHAADAHHAADAHHATDAHHAADAHHAADAHHATDAHHAADAHHAADAHHATDAHH
AHHAADAHHATDAHHAHHAADAHHAHHAADAHHAAAHHATDAHHAAAHHATD
>N047
AHHAHHAADAHHAHHAADAHHAHHAADAHHAHHAADAHHAHHAADAHHAHHAADAHHAHH
AAYAHHAHHAADAHHAHHAADAHHAHHAADAHHAHHAADAHHAHHAADAHHAHHAADAHH
AHHAADAHHAAYAHHAHHASDAHHAADAHHAAYAHHAHHAADAHHAADAHHATDAHHATD
AHHAHHAADAHHAAAHHATDAHHATD
>N073
AHHAHHAADAHHAHHAADAHHAHHAADAHHAHHAADAHHAHHAADAHHAHHAADAHHAHH
AAYAHHAHHAADAHHAHHAADAHHAHHAADAHHAHHAADAHHAHHAADAHHAHHAADAHH
AHHAADAHHAAYAHHAHHASDAHHAADAHHAAYAHHAHHAADAHHAADAHHATDAHHATD
AHHAHHAADAHHAAAHHATDAHHATD
>N074
AHHAHHAADAHHAHHAADAHHAHHAADAHHAHHAADAHHAHHAADAHHAHHAADAHHAHH
AAYAHHAHHAADAHHAHHAADAHHAHHAADAHHAHHAADAHHAHHAADAHHAHHAADAHH
AHHAADAHHAAYAHHAHHASDAHHAADAHHAAYAHHAHHAADAHHAADAHHATDAHHATD
AHHAHHAADAHHAAAHHATDAHHATD
>N075
AHHAHHAADAHHAHHAADAHHAHHAADAHHAHHAADAHHAHHAADAHHAHHAADAHHAHH
AAYAHHAHHAADAHHAHHAADAHHAHHAADAHHAHHAADAHHAHHAADAHHAHHAADAHH
AHHAADAHHAAYAHHAHHASDAHHAADAHHAAYAHHAHHAADAHHAADAHHATDAHHATD
AHHAHHAADAHHAAAHHATDAHHATD
>N076
AHHAHHAADAHHAHHAADAHHAHHAADAHHAHHAADAHHAHHAADAHHAHHAADAHHAHH
AAYAHHAHHAADAHHAHHAADAHHAHHAADAHHAHHAADAHHAHHAADAHHAHHAADAHH
AHHAADAHHAAYAHHAHHASDAHHAADAHHAAYAHHAHHAADAHHAADAHHATDAHHATD
AHHAHHAADAHHAAAHHATDAHHATD
>N077
AHHAHHAADAHHAHHAADAHHAHHAADAHHAHHAADAHHAHHAADAHHAHHAADAHHAHH
AAYAHHAHHAADAHHAHHAADAHHAHHAADAHHAHHAADAHHAHHAADAHHAHHAADAHH
AHHAADAHHAAYAHHAHHASDAHHAADAHHAAYAHHAHHAADAHHAADAHHATDAHHATD
AHHAHHAADAHHAAAHHATDAHHATD
>N078
AHHAHHAADAHHAHHAADAHHAHHAADAHHAHHAADAHHAHHAADAHHAHHAADAHHAHH
AAYAHHAHHAADAHHAHHAADAHHAHHAADAHHAHHAADAHHAHHAADAHHAHHAADAHH
AHHAADAHHAAYAHHAHHA
>N079
AHHAHHAADAHHAHHAADAHHAHHAADAHHAHHAADAHHAHHAADAHHAHHAADAHHAHH
AAYAHHAHHAADAHHAHHAADAHHAHHAADAHHAHHAADAHHAHHAADAHHAHHAADAHH
AHHAADAHHAAYAHHAHHASDAHHAADAHHAAYAHHAHHAADAHHAADAHHATDAHHATD
AHHAHHAADAHHAAAHHATDAHHATD
>N080
AHHAHHAADAHHAHHAADAHHAHHAADAHHAHHAADAHHAHHAADAHHAHHAADAHHAHH
AAYAHHAHHAADAHHAHHAADAHHAHHAADAHHAHHAADAHHAHHAADAHHAHHAADAHH
AHHAADAHHAAYAHHAHHASDAHHAADAHHAAYAHHAHHAADAHHAADAHHATDAHHATD
AHHAHHAADAHHAAAHHATDAHHATD
>N081
AHHAHHAADAHHAHHAADAHHAHHAADAHHAHHAADAHHAHHAADAHHAHHAADAHHAHH
AAYAHHAHHAADAHHAHHAADAHHAHHAADAHHAHHAADAHHAHHAADAHHAHHAADAHH
AHHAADAHHAAYAHHAHHASDAHHAADAHHAAYAHHAHHAADAHHAADAHHATDAHHATD
AHHAHHAADAHHAAAHHATDAHHATD
>N083
AHHAHHAADAHHAHHAADAHHAHHAADAHHAHHAADAHHAHHAADAHHAHHAADAHHAHH
AADAHHAHHAADAHHAHHAADAHHAHHAADAHHAHHAADAHHAHHAADAHHAHHAADAHH
AHHAADAHHAAYAHHAHHAADAHHAHDAHHAAYAHHAHHAADAHHAADAHHATDAHHATD
AHHAHHAADAHHAAAHHATDAHHATD
>N091
AHHAHHAADAHHAHHAADAHHAHHAADAHHAHHAADAHHAHHAADAHHAHHAADAHHAHH
AAYAHHAHHAADAHHAHHAADAHHAHHAADAHHAHHAADAHHAHHAADAHHAHHAADAHH
AHHAADAHHAAYAHHAHHASDAHHAADAHHAAYAHHAHHAADAHHAADAHHATDAHHATD
AHHAHHAADAHHAAAHHATDAHHATD
